# Supplementary material for: Peptidoglycan recycling mediated by an ABC transporter in the plant pathogen Agrobacterium tumefaciens
Source: Nat Commun. 2022 Dec 24;13:7927. doi: 10.1038/s41467-022-35607-5 (PMC9790009; doi:10.1038/s41467-022-35607-5)
Supplement: Supplementary file 4 — Supplementary Data 1 [file 41467_2022_35607_MOESM4_ESM.xlsx]

## Sheet: Fosfomycin 2 mg_mL
Gene	Ratio (treated/WT)	P-value	Inverse P-value	Annotation
Atu0404	0.00753806	8.83801e-08	1.13148e+07	Glucose-6-phosphate isomerase
Atu1827	0.060491	3.04261e-07	3.28665e+06	Anhydro-N-acetylmuramic acid kinase (anmK)
Atu2710	0.0511473	3.28666e-07	3.0426e+06	Peptidase_M48 domain-containing protein
Atu1774	0.464528	4.06403e-07	2.46061e+06	ABC transporter, substrate binding protein (Peptide)
Atu1426	0.00310396	9.45962e-07	1.05712e+06	Enolase
Atu0178	0.00550231	9.84849e-07	1.01538e+06	Alpha-D-ribose 1-methylphosphonate 5-phosphate C-P lyase (phnJ)
Atu0179	0.00350025	1.54678e-06	646506	Uncharacterised protein (phnI)
Atu3578	0.193907	3.97406e-06	251632	Glycerol-3-phosphate dehydrogenase (glpD)
Atu0190	0.204731	4.52751e-06	220872	ABC transporter, nucleotide binding/ATPase protein (Peptide)
Atu3469	0.027644	7.42736e-06	134637	2,3-bisphosphoglycerate-independent (gpmI) phosphoglycerate mutase
Atu0188	0.0669887	1.11035e-05	90061.6	ABC transporter, membrane spanning protein (Peptide)
Atu0169	0.0102315	5.08861e-05	19651.7	Amidohydro-rel domain-containing protein (phnM)
Atu0189	0.00553524	8.80456e-05	11357.8	ABC transporter, membrane spanning protein (Peptide)
IG_Atu2543	1.50632	0.000118139	8464.6	Uncharacterised protein
Atu1709	0.192856	0.000177345	5638.71	Glycosyl hydrolase (nagZ)
Atu4464	0.00216176	0.000271739	3680	Transaldolase (tal)
Atu0026	0.076494	0.000355741	2811.03	N-acetylmuramate/N-acetylglucosamine kinase (amgK)
Atu0931	0.339842	0.00037372	2675.8	Probable HMW PBP
Atu1099	0.137461	0.000410205	2437.81	Endolytic murein transglycosylase (mltG)
Atu1686	0.25566	0.000489302	2043.73	Peptidyl-prolyl cis-trans isomerase (ppiD)
IG_Atu0058	1.46658	0.000537507	1860.44	Uncharacterised protein
Atu2824	0.299558	0.000648815	1541.27	FtsZ-binding protein FzlC
IG_Atu3942	1.4439	0.000653002	1531.39	Uncharacterised protein
Atu3739	0.0259303	0.000867396	1152.88	Phosphoglycerate kinase (pgk)
Atu1614	0.0778384	0.000933121	1071.67	Phophoglycolate phosphatase (mupP)
Atu2186	0.0999887	0.00100504	994.985	Transcriptional regulator, LysR family (vtlR)
Atu0177	0.0977497	0.00123178	811.831	ABC transporter, nucleotide binding/ATPase protein (Phosphonate) (phnK)
IG_Atu4185	1.48444	0.0015564	642.509	Uncharacterized protein
Atu0598	0.242145	0.00197813	505.529	Phosphogluconate dehydratase (edd)
Atu0025	0.00307606	0.00226244	442	NTP_transf_3 domain-containing protein (murU)
Atu1833	0.188044	0.00266619	375.068	ATP-dependent RNA helicase
Atu1364	0.44753	0.0032302	309.578	ATP-dependent Clp protease, ATP-binding subunit (clpA)
Atu3779	0.263097	0.00424386	235.635	Lytic murein transglycosylase (mltB)
Atu3737	0.0403216	0.00544743	183.573	Glyceraldehyde-3-phosphate dehydrogenase (gapA)
Atu0180	0.0309347	0.00621212	160.976	Uncharacterised protein (phnH)
Atu0357	0.27108	0.00648643	154.168	Phosphate starvation inducible protein (phoH)
Atu0176	0.00316109	0.00717949	139.286	ABC transporter, nucleotide binding/ATPase protein (Phosphonate) (phnL)
Atu4576	0.478981	0.00815284	122.657	Transcriptional regulator, ROK family
Atu0388	0.2401	0.00854087	117.084	Histidine kinase (cenK)
Atu3886	0.248718	0.0100284	99.7172
Atu1104	0.226992	0.0105892	94.4362
Atu4173	0.0652094	0.0114693	87.189
Atu2511	0.207769	0.0123204	81.1659
IG_Atu0056	0.794004	0.0136322	73.3558
Atu1652	2.14156	0.0149732	66.7862
Atu5117	2.13662	0.0152664	65.5034
IG_Atu3611	0.347197	0.0168888	59.2109
Atu2510	0.370531	0.0175124	57.1023
Atu0784	0.26216	0.0205003	48.7797
Atu0310	11.6653	0.0225127	44.4194
Atu2301	0.264094	0.0235567	42.4508
IG_Atu5539	4.22901	0.0238095	42
IG_Atu6009	1.96395	0.0240587	41.565
Atu2113	0.203046	0.0242553	41.228
Atu0479	0.226991	0.0244026	40.9792
Atu0972	0.37366	0.0267304	37.4106
Atu1006	0.381279	0.0281597	35.5118
Atu1647	0.366541	0.0284226	35.1832
IG_Atu3940	0.797722	0.028643	34.9126
Atu2730	1.26252	0.0290874	34.3791
IG_Atu0273	0.356267	0.0292774	34.1561
IG_Atu2432	0.258309	0.0293651	34.0541
Atu3762	3.07002	0.0298548	33.4954
Atu1621	0.411456	0.0316283	31.6172
Atu0703	0.369664	0.0321045	31.1483
IG_Atu0803	0.492378	0.0343077	29.148
Atu3767	0.464931	0.0349071	28.6474
Atu3639	0.659908	0.0355631	28.119
Atu1620	0.465586	0.0357032	28.0087
Atu3293	0.465423	0.036245	27.59
IG_Atu2548	0.744558	0.0366391	27.2933
Atu0978	0.39632	0.0371302	26.9322
Atu5446	1.61408	0.0402525	24.8432
Atu3806	2.11565	0.0424091	23.5798
Atu0181	0.0510449	0.0431169	23.1928
Atu0591	2.09452	0.04476	22.3414
Atu0314	9.09064	0.0455556	21.9512
Atu0533	0.33125	0.0473282	21.129
IG_Atu0587	0.244217	0.0477143	20.9581
IG_Atu3292	7.86628	0.0478788	20.8861
Atu1646	0.401709	0.049101	20.3662
Atu0594	1.56585	0.0506094	19.7592
Atu0687	5.09712	0.0517032	19.3412
Atu0933	2.16986	0.0525819	19.018
IG_Atu1057	0.199362	0.0531429	18.8172
Atu1778	1.45247	0.0545336	18.3373
Atu5161	1.71213	0.0556163	17.9803
Atu0592	2.42924	0.0556247	17.9776
Atu2692	2.9624	0.0559732	17.8657
Atu3097	0.495498	0.056874	17.5827
Atu2755	2.74085	0.0568965	17.5758
IG_Atu3166	3.62175	0.0576247	17.3537
Atu0420	0.246814	0.0578479	17.2867
IG_Atu6179	1.21431	0.0584416	17.1111
Atu1110	2.80046	0.0587785	17.013
Atu3913	0.523198	0.0592494	16.8778
Atu1966	2.09469	0.0616895	16.2102
Atu1499	0.555734	0.0617998	16.1813
Atu4175	2.40621	0.0626196	15.9694
Atu0893	2.02676	0.0626342	15.9657
Atu3763	0.133088	0.063211	15.82
Atu2682	1.76371	0.0651535	15.3484
IG_Atu3240	0.648578	0.0659207	15.1697
Atu2606	0.334973	0.0679087	14.7257
Atu0029	1.71856	0.0682092	14.6608
Atu1446	2.46431	0.0687166	14.5525
Atu1492	0.238235	0.0687302	14.5497
Atu0982	0.50855	0.0694366	14.4016
IG_Atu3785	3.78026	0.0699433	14.2973
Atu1697	1.46518	0.0723095	13.8294
Atu1392	0.133275	0.0736944	13.5695
Atu0327	0.416804	0.073899	13.532
Atu0923	0.446841	0.0740028	13.513
IG_Atu0784	2.22344	0.0742857	13.4615
Atu2125	0.525311	0.0746582	13.3944
Atu3780	0.489011	0.0759706	13.163
Atu4287	0.448807	0.0765549	13.0625
Atu0366	7	0.0775833	12.8894
Atu2304	0.671356	0.078507	12.7377
Atu3756	7.30115	0.0786131	12.7205
IG_Atu2484	0.482957	0.0801016	12.4841
Atu4078	1.40808	0.0826874	12.0937
Atu0769	3.34056	0.0828248	12.0737
Atu1645	0.315751	0.0832258	12.0155
Atu0182	2.26915	0.0837533	11.9398
Atu5455	1.69735	0.0861718	11.6047
Atu2443	2.52026	0.0868634	11.5123
Atu1973	0.141432	0.0880952	11.3514
Atu0555	2.37631	0.0882857	11.3269
IG_Atu6112	2.21769	0.0889757	11.239
Atu1628	3.1194	0.0892857	11.2
Atu3622	1.8017	0.0932696	10.7216
Atu1452	2.09662	0.0936516	10.6779
Atu1444	1.93494	0.0938541	10.6548
Atu2670	2.22737	0.0947898	10.5497
IG_Atu5545	0.602735	0.0952381	10.5
IG_Atu1586	1.50343	0.0953796	10.4844
Atu5528	1.26694	0.0966203	10.3498
Atu5485	0.519091	0.0973193	10.2754
Atu4013	1.39694	0.099688	10.0313
IG_Atu0034	0.0783593	0.1	10
IG_Atu2825	0.0639621	0.1	10
IG_Atu5434	0.388555	0.1	10
Atu4570	0.729245	0.101173	9.88401
Atu4439	14.6643	0.101638	9.83883
IG_Atu1222	2.39314	0.102	9.80392
Atu0434	1.48005	0.102278	9.77729
Atu2072	0.437415	0.102314	9.77388
Atu1359	0.5236	0.102417	9.76403
Atu1828	0.0367465	0.102613	9.74534
IG_Atu0689	2.07975	0.103	9.70874
IG_Atu0883	0.404062	0.103	9.70874
Atu4417	0.27943	0.103	9.70874
Atu4185	1.73374	0.104246	9.59269
Atu2640	0.645813	0.104323	9.58557
Atu6086	1.65895	0.105429	9.48508
IG_Atu6022	0.63215	0.106729	9.36954
Atu0018	1.67324	0.107698	9.28521
IG_Atu6004	0.796765	0.107791	9.27724
Atu1965	0.664204	0.108009	9.25853
Atu4339	0.729233	0.108333	9.23077
IG_Atu2755	5.89968	0.108571	9.21053
Atu6149	0.514541	0.111223	8.99093
Atu2533	1.39833	0.113257	8.82944
Atu5419	0.383858	0.11329	8.82688
Atu0876	0.386565	0.113394	8.81883
Atu1445	3.01643	0.114449	8.73754
Atu1862	2.08273	0.114672	8.72052
Atu1500	0.582653	0.115732	8.64067
Atu3730	0.413067	0.117238	8.52967
Atu2832	1.74543	0.117473	8.51256
IG_Atu3770	1.99286	0.117937	8.47914
Atu1471	2.15864	0.118704	8.42434
Atu4552	1.76365	0.119611	8.36044
Atu5157	2.30321	0.120244	8.3164
Atu1629	1.73291	0.120378	8.30719
Atu4469	0.613114	0.121133	8.25542
Atu4158	0.351364	0.1212	8.25079
Atu4378	1.84067	0.122162	8.18584
IG_Atu0601	13.1467	0.122797	8.14351
Atu1885	1.99282	0.122803	8.14312
IG_Atu1207	2.50138	0.123016	8.12903
Atu1275	13.1932	0.124784	8.01382
Atu4692	0.837677	0.125373	7.9762
Atu1285	0.585011	0.125904	7.94255
Atu4297	1.62452	0.125928	7.94104
IG_Atu2417	2.37926	0.128286	7.7951
IG_Atu2092	0.321656	0.129228	7.73825
Atu0143	0.683684	0.13038	7.66989
Atu5166	1.1406	0.130968	7.63545
IG_Atu0871	2.49744	0.13134	7.61381
Atu0464	2.05476	0.132255	7.56114
IG_Atu1438	0.474908	0.132965	7.52076
IG_Atu4183	0.801194	0.13448	7.43606
Atu1876	1.7306	0.135279	7.39216
Atu0597	0.683187	0.136128	7.34605
Atu0645	0.492038	0.136399	7.33141
Atu5049	1.38038	0.136833	7.30817
Atu3002	1.47136	0.13743	7.27643
Atu4147	0.630831	0.137998	7.2465
Atu3196	1.45468	0.138872	7.20088
IG_Atu0831	1.8379	0.139744	7.15596
IG_Atu2090	0.136854	0.140052	7.14022
IG_Atu4063	3.47586	0.141	7.0922
Atu0712	0.519991	0.141396	7.07232
Atu2489	0.437616	0.1417	7.05715
Atu3298	0.536964	0.141875	7.04846
Atu0462	1.40299	0.142248	7.02999
IG_Atu0540	0.0446814	0.142857	7
Atu6104	0.368595	0.142857	7
Atu1159	1.55702	0.144738	6.90903
Atu4624	2.47465	0.145006	6.89629
Atu2216	0.720579	0.145343	6.88027
IG_Atu1590	2.43735	0.145565	6.86977
Atu3784	0.775295	0.145953	6.85154
Atu4538	1.66157	0.146396	6.83078
Atu0014	0.626648	0.146554	6.82343
Atu3707	0.493652	0.146572	6.82261
IG_Atu3393	4.04544	0.147	6.80272
Atu2431	1.64468	0.147296	6.78905
Atu3291	0.59978	0.14797	6.75815
Atu1316	0.558689	0.1488	6.72045
Atu4883	1.93805	0.149714	6.67939
IG_Atu1855	0.216621	0.15	6.66667
Atu1570	0.400991	0.150321	6.65245
Atu5018	1.18043	0.150339	6.65162
Atu3776	0.571299	0.150725	6.6346
Atu2549	1.94856	0.150863	6.62851
IG_Atu5494	0.983469	0.150894	6.62719
Atu0895	1.82264	0.152779	6.54542
Atu4264	1.71121	0.155535	6.42941
Atu0360	0.703974	0.155825	6.41744
Atu3210	0.619505	0.158585	6.30575
Atu1664	0.365355	0.158744	6.29944
Atu1170	1.55573	0.158893	6.29356
Atu0306	1.27938	0.159345	6.2757
Atu4356	0.55002	0.159498	6.26968
Atu4074	4.99486	0.159587	6.26617
Atu4556	1.38718	0.159907	6.25363
Atu1470	0.367067	0.159935	6.25254
IG_Atu3766	0.638793	0.160397	6.23454
Atu5185	1.72211	0.160669	6.22398
Atu0765	1.41293	0.160797	6.21904
IG_Atu0204	2.3029	0.160857	6.2167
Atu2622	17	0.161886	6.17719
Atu5334	0.5	0.162206	6.16502
Atu0031	2.05764	0.162247	6.16345
Atu5519	1.32386	0.162861	6.1402
IG_Atu0615	8	0.162871	6.13984
Atu1244	2	0.163015	6.13441
Atu4104	2	0.163347	6.12192
Atu5335	0.5	0.163721	6.10796
Atu0423	0.0108846	0.164447	6.081
Atu1556	25	0.165518	6.04164
IG_Atu4237	12	0.165518	6.04164
Atu5246	0.333333	0.165518	6.04164
Atu1279	13	0.166225	6.01596
Atu3518	0.620347	0.166467	6.00721
Atu1380	0.663692	0.166516	6.00543
Atu3791	0.639737	0.167769	5.96056
Atu1171	13	0.168078	5.94961
IG_Atu3935	12.318	0.168398	5.9383
IG_Atu3538	3.99043	0.169429	5.90219
IG_Atu0087	0.372503	0.169714	5.89226
Atu3820	0.657809	0.169763	5.89058
Atu4265	1.52121	0.169776	5.89011
Atu2260	1.98303	0.170159	5.87684
Atu1103	0.487302	0.171126	5.84364
Atu3588	0.626775	0.17165	5.82581
Atu0615	0.177588	0.171748	5.82248
Atu0233	0.551836	0.172213	5.80675
IG_Atu1160	0.846886	0.172879	5.7844
IG_Atu0404	0.119117	0.173	5.78035
IG_Atu3036	2.02518	0.174376	5.73473
IG_Atu3663	1.56141	0.174594	5.72759
IG_Atu4696	0.346187	0.175	5.71429
Atu4669	0.735565	0.175174	5.70861
IG_Atu2422	2.52726	0.175798	5.68833
Atu1838	1.44813	0.176132	5.67756
Atu4196	0.948701	0.176443	5.66756
IG_Atu0917	0.0479411	0.176587	5.66292
Atu4662	0.800876	0.177391	5.63727
Atu2652	0.148087	0.17775	5.62588
IG_Atu0364	10.4518	0.178	5.61798
Atu4438	1.9178	0.178322	5.60784
IG_Atu0378	0.462425	0.178333	5.60748
Atu0889	2.0653	0.178333	5.60748
Atu3601	0.0485085	0.178634	5.59805
Atu4663	0.819651	0.179577	5.56866
Atu0998	0.0495978	0.180017	5.55502
Atu3621	1.97	0.180189	5.54972
Atu2155	1.26686	0.180395	5.54339
Atu0229	1.54976	0.180521	5.53953
IG_Atu0821	0.449921	0.180769	5.53191
IG_Atu0542	2.00566	0.181071	5.52271
IG_Atu0499	0.599384	0.181141	5.52057
Atu3158	1.94889	0.181332	5.51476
Atu3940	1.57844	0.182537	5.47835
Atu1663	1.49425	0.183198	5.45857
Atu3209	0.388697	0.183961	5.43593
Atu1270	7.5109	0.184974	5.40617
Atu0979	0.528015	0.185459	5.39202
IG_Atu3830	0.428406	0.185823	5.38148
IG_Atu2766	1.56118	0.186024	5.37564
Atu1739	1.05802	0.186123	5.37281
IG_Atu1505	0.70842	0.186129	5.37261
Atu1362	0.208572	0.187341	5.33786
Atu1021	1.56192	0.187871	5.3228
IG_Atu5192	0.759697	0.188206	5.31331
Atu0926	0.410765	0.188705	5.29927
Atu2521	1.30173	0.188945	5.29254
Atu0035	0.621853	0.189406	5.27967
Atu1145	0.634587	0.189533	5.27613
Atu4628	0.811716	0.189759	5.26985
Atu0361	0.286659	0.189883	5.26639
Atu2328	0.948447	0.190011	5.26285
IG_Atu3744	2.34763	0.190686	5.24421
Atu4310	1.34194	0.190801	5.24107
Atu1272	0.326314	0.19157	5.22003
IG_Atu3711	0.63911	0.191869	5.21188
Atu5480	1.54682	0.191987	5.20868
Atu0751	0.82994	0.192063	5.20661
IG_Atu2292	1.91037	0.192128	5.20487
Atu3865	0.794259	0.192266	5.20113
Atu1850	0.693241	0.192431	5.19667
IG_Atu2495	0.502208	0.192435	5.19655
Atu2766	1.21422	0.192502	5.19476
Atu4784	1.18738	0.193053	5.17992
Atu4761	0.682112	0.193317	5.17286
Atu2562	2.45071	0.195069	5.12639
Atu6169	0.412279	0.196387	5.09199
IG_Atu3327	0.109445	0.196429	5.09091
Atu4708	1.22542	0.196471	5.0898
IG_Atu3320	0.842362	0.196766	5.08217
Atu4345	0.603431	0.197374	5.06651
Atu5030	1.15423	0.197525	5.06266
IG_Atu1630	0.0642871	0.197714	5.0578
Atu0916	0.373849	0.198068	5.04876
Atu0170	0.231192	0.198542	5.03671
IG_Atu2451	1.82417	0.199714	5.00715
IG_Atu6066	0.636901	0.2	5
Atu1970	0.434718	0.20018	4.99551
IG_Atu0848	0.756675	0.200684	4.98295
Atu2296	0.77475	0.200788	4.98037
Atu4295	1.31908	0.201125	4.97204
Atu4724	1.86455	0.201255	4.96881
IG_Atu3723	0.510499	0.202251	4.94435
Atu4722	1.32251	0.202322	4.94262
Atu2386	0.735707	0.202748	4.93223
Atu2543	1.96548	0.203235	4.92041
Atu4806	0.730958	0.203256	4.91991
Atu2807	1.72696	0.203339	4.91789
IG_Atu1229	1.48284	0.204037	4.90108
Atu0071	0.841502	0.204187	4.89747
Atu2292	1.69403	0.205569	4.86454
IG_Atu5088	1.12939	0.205801	4.85905
Atu3153	0.742743	0.20624	4.84873
IG_Atu0791	0.866286	0.206328	4.84666
IG_Atu4865	1.57836	0.208	4.80769
Atu0897	1.26439	0.20934	4.77692
IG_Atu0820	0.0582335	0.211	4.73934
Atu5121	1.53323	0.211519	4.72771
Atu3311	0.764031	0.211595	4.72602
Atu0226	1.46346	0.211611	4.72566
Atu1586	27.363	0.211619	4.72547
Atu1803	0.293038	0.211631	4.72521
Atu3344	1.52512	0.211822	4.72094
Atu4250	1.36048	0.211978	4.71747
Atu2719	0.751645	0.212334	4.70955
Atu2686	0.475412	0.212548	4.70482
Atu5037	0.773853	0.212618	4.70328
Atu1866	1.51467	0.212659	4.70236
Atu1793	1.54232	0.213092	4.69281
IG_Atu0802	2.02737	0.213515	4.6835
Atu3438	0.742347	0.213535	4.68307
IG_Atu2085	4.93024	0.213571	4.68229
Atu2825	0.559265	0.213594	4.68177
IG_Atu4267	1.30371	0.21361	4.68144
IG_Atu1827	0.377355	0.21375	4.67837
Atu1812	2.41839	0.215909	4.63158
Atu4211	1.26162	0.217246	4.60307
Atu4851	1.45105	0.218079	4.5855
Atu1068	1.11914	0.218796	4.57047
Atu5131	1.12241	0.219506	4.55569
Atu6152	0.786429	0.220055	4.54431
Atu4395	1.35408	0.220629	4.53249
Atu4537	0.615986	0.220642	4.53223
Atu0499	1.00439	0.220742	4.53018
Atu0935	4.29837	0.221	4.52489
Atu2273	1.42403	0.221102	4.5228
Atu4865	0.798394	0.222095	4.50258
Atu2797	0.293578	0.222121	4.50205
Atu4878	1.17718	0.222193	4.5006
Atu5545	1.47824	0.222222	4.5
IG_Atu0710	0.546684	0.222589	4.49258
Atu0124	0.472593	0.223054	4.48323
Atu2205	1.59848	0.223091	4.48248
IG_Atu3742	1.3027	0.223875	4.46678
Atu1282	0.166614	0.226071	4.42339
Atu1450	1.63278	0.226323	4.41846
Atu4580	1.40934	0.226629	4.4125
Atu0653	1.39262	0.227012	4.40505
IG_Atu3527	1.21591	0.228356	4.37913
Atu3162	0.79299	0.22844	4.37752
IG_Atu6052	2.22549	0.228571	4.375
Atu3743	2.00514	0.229603	4.35534
IG_Atu1719	0.474376	0.230546	4.33753
Atu4306	0.568145	0.230974	4.32949
Atu3712	0.470456	0.231383	4.32183
Atu3706	0.630954	0.231819	4.3137
IG_Atu4284	1.47625	0.232	4.31034
Atu3932	1.60362	0.232306	4.30467
Atu4472	1.13263	0.232579	4.29961
IG_Atu0613	1.46524	0.232824	4.2951
Atu2297	1.38277	0.232933	4.29308
IG_Atu0035	2.53741	0.233507	4.28253
IG_Atu3018	1.7494	0.234	4.2735
Atu4298	0.766566	0.234052	4.27255
Atu5183	1.8946	0.234499	4.26441
Atu2063	0.492882	0.234571	4.26309
Atu0070	1.28247	0.235338	4.24921
Atu0328	0.919663	0.235419	4.24775
IG_Atu4060	2.36854	0.235714	4.24242
Atu3783	0.647613	0.236119	4.23515
Atu0727	0.797714	0.237332	4.21351
Atu2557	0.483512	0.2375	4.21053
Atu4494	0.0262373	0.238077	4.20032
Atu4688	1.42976	0.238535	4.19226
Atu4838	0.672816	0.238984	4.18438
Atu0140	1.55703	0.239355	4.17789
IG_Atu1341	1.32102	0.239477	4.17577
IG_chrm_end	0.286036	0.239516	4.17509
Atu1136	0.816239	0.240073	4.1654
IG_Atu6053	1.4258	0.24026	4.16216
Atu6192	0.517507	0.24026	4.16216
IG_Atu5143	0.670372	0.240436	4.15912
Atu1948	1.78604	0.240757	4.15357
Atu5134	0.853576	0.241415	4.14225
IG_Atu3817	1.92131	0.241446	4.14172
Atu3363	1.16075	0.241553	4.13988
Atu0056	1.48283	0.241836	4.13504
Atu1559	1.81305	0.242075	4.13096
Atu0315	1.42166	0.242442	4.1247
Atu4862	0.756532	0.242451	4.12455
Atu1849	0.78435	0.242486	4.12395
Atu4278	1.30307	0.242669	4.12085
IG_Atu0708	4.55653	0.244	4.09836
Atu3744	1.24349	0.244176	4.09541
IG_Atu0048	0.261338	0.244294	4.09343
Atu5151	0.472327	0.244383	4.09194
IG_Atu1679	1.89055	0.244481	4.09029
IG_Atu4392	0.570631	0.244913	4.08308
IG_Atu2305	0.692149	0.245496	4.07339
IG_Atu1316	1.47891	0.245798	4.06838
Atu4839	0.487799	0.24598	4.06537
Atu2608	0.566613	0.246117	4.06311
Atu1840	0.637602	0.246617	4.05487
Atu4492	1.38045	0.246628	4.05468
IG_Atu2046	0.635813	0.247714	4.03691
Atu5530	0.54512	0.248252	4.02817
Atu4467	2.25561	0.248571	4.02299
Atu4471	0.513747	0.248941	4.01702
Atu2321	0.607214	0.249211	4.01267
Atu4565	1.64891	0.249524	4.00763
Atu1702	0.8353	0.249651	4.00559
Atu0925	0.305965	0.249759	4.00386
IG_Atu3933	2.32771	0.250286	3.99543
IG_Atu0029	1.47095	0.251908	3.9697
Atu2554	0.60876	0.251956	3.96895
Atu2541	2.26435	0.2521	3.96669
Atu5479	0.838042	0.252923	3.95378
Atu4490	1.29645	0.25334	3.94727
Atu0154	0.5837	0.253666	3.94219
Atu3212	1.25641	0.254054	3.93618
IG_Atu4179	0.303607	0.254104	3.93539
Atu4585	1.54353	0.254179	3.93423
Atu3079	0.671965	0.254252	3.93311
Atu0819	0.559388	0.254286	3.93258
Atu1839	0.416514	0.254773	3.92507
Atu5524	1.34453	0.255072	3.92046
Atu5162	2.3124	0.255411	3.91525
Atu5089	1.17475	0.255627	3.91195
Atu2798	1.56667	0.255875	3.90815
IG_Atu2279	1.6722	0.256001	3.90623
Atu3325	0.810277	0.256227	3.90279
Atu1487	0.617133	0.256425	3.89978
IG_Atu5205	0.776934	0.256495	3.89872
Atu1738	1.22401	0.256832	3.8936
Atu1611	0.89538	0.256989	3.89122
Atu5175	1.23514	0.257438	3.88443
Atu1151	0.89772	0.257548	3.88277
Atu2577	1.20952	0.257743	3.87984
Atu0773	0.714354	0.258042	3.87533
IG_Atu0261	2.05302	0.258636	3.86643
Atu0238	1.50994	0.258689	3.86564
IG_Atu2091	1.60846	0.259143	3.85888
Atu0735	0.791508	0.259381	3.85534
Atu4468	0.603801	0.259895	3.84771
IG_Atu2420	1.51262	0.260591	3.83743
Atu4183	1.56692	0.261176	3.82884
Atu1391	1.55447	0.261326	3.82664
Atu1525	0.617799	0.261685	3.8214
Atu4108	0.71083	0.261754	3.82038
Atu4279	0.718667	0.262052	3.81604
IG_Atu1007	0.755296	0.262121	3.81503
Atu0149	0.724764	0.262609	3.80794
Atu4475	1.41972	0.263618	3.79336
IG_Atu1632	1.12893	0.264148	3.78576
Atu5098	1.48586	0.264336	3.78307
IG_Atu0205	1.85792	0.264532	3.78027
Atu3723	0.603153	0.266378	3.75407
IG_Atu0456	0.579784	0.266774	3.74849
Atu5193	0.792301	0.266777	3.74846
Atu4249	1.26551	0.267282	3.74136
Atu0485	1.16724	0.267302	3.74109
IG_Atu2001	0.517114	0.267395	3.73978
IG_Atu3618	2.8291	0.267429	3.73932
IG_Atu4167	0.706428	0.267619	3.73665
Atu6132	1.12162	0.267752	3.73479
Atu0694	0.650773	0.268005	3.73127
Atu4444	0.806453	0.268246	3.72792
IG_Atu0994	1.61531	0.269773	3.70682
Atu0940	1.50859	0.269982	3.70396
IG_Atu4809	0.640257	0.270308	3.69948
Atu3117	1.75435	0.270635	3.69502
Atu0787	1.47652	0.270685	3.69433
Atu4773	2.08508	0.271387	3.68478
IG_Atu1462	0.477971	0.271429	3.68421
IG_Atu0415	1.88361	0.271766	3.67963
IG_Atu1584	1.33373	0.272035	3.676
IG_Atu4550	1.27517	0.27208	3.67539
IG_Atu2358	2.61749	0.272273	3.67279
Atu2701	0.65772	0.272445	3.67047
Atu5071	1.30858	0.272773	3.66606
Atu4299	1.85802	0.272934	3.66389
Atu0646	0.751173	0.273383	3.65788
Atu4259	1.1576	0.273791	3.65243
Atu1291	0.610046	0.274678	3.64063
IG_Atu2577	0.668055	0.274837	3.63852
Atu5160	0.659634	0.275154	3.63433
IG_Atu1691	0.887853	0.275376	3.6314
Atu4118	1.33549	0.275443	3.63052
IG_Atu0886	0.500729	0.276212	3.62041
IG_Atu3398	2.05838	0.276746	3.61342
IG_Atu1954	0.46542	0.276907	3.61133
IG_Atu3313	1.7579	0.277429	3.60453
Atu0430	1.46852	0.277451	3.60424
Atu5155	1.32386	0.277864	3.59888
IG_Atu1031	0.153336	0.278	3.59712
Atu4426	0.614083	0.278073	3.59618
IG_Atu1784	0.524883	0.278492	3.59077
Atu2121	0.726705	0.279768	3.57439
Atu5489	1.55731	0.279782	3.57422
Atu0257	0.789126	0.28035	3.56697
Atu4802	0.834316	0.280414	3.56616
Atu3126	1.38855	0.280828	3.5609
IG_Atu3210	0.719703	0.281169	3.55658
Atu4602	2.064	0.282286	3.54251
Atu6178	1.2465	0.283052	3.53291
IG_Atu0998	2.64302	0.283429	3.52823
Atu2823	0.57696	0.284177	3.51894
Atu3258	1.54368	0.284644	3.51316
Atu5044	1.15385	0.284645	3.51315
Atu5458	1.35576	0.284665	3.51291
Atu1340	0.563635	0.284741	3.51197
Atu3024	0.820177	0.284895	3.51006
Atu5026	0.887479	0.285057	3.50807
Atu2590	0.622164	0.285098	3.50756
Atu1039	0.722528	0.285284	3.50528
Atu5066	1.28101	0.285348	3.5045
Atu0036	0.0261466	0.285714	3.5
IG_Atu5103	1.42095	0.285714	3.5
Atu1715	0.140158	0.285975	3.49681
IG_Atu4842	1.56953	0.286002	3.49648
IG_Atu3324	0.479155	0.286234	3.49365
Atu5019	1.38037	0.286443	3.4911
IG_Atu0924	0.659412	0.286554	3.48974
IG_Atu0251	0.220959	0.287135	3.48268
Atu3322	1.26283	0.287252	3.48126
Atu6071	1.59016	0.287356	3.48001
Atu1921	0.836015	0.287681	3.47607
Atu2080	1.26988	0.288655	3.46435
Atu3903	1.05505	0.28917	3.45817
Atu2683	0.606059	0.289565	3.45346
IG_Atu2550	0.607021	0.289662	3.4523
IG_Atu2399	1.45686	0.291041	3.43594
IG_Atu5013	0.747342	0.291074	3.43556
Atu0709	0.172598	0.292355	3.4205
Atu2815	0.465522	0.292357	3.42048
Atu0775	0.609324	0.292693	3.41655
Atu0286	0.723657	0.293432	3.40795
Atu0155	0.50725	0.294075	3.4005
Atu3248	0.479977	0.294196	3.3991
Atu0416	2.54468	0.294286	3.39806
Atu0465	10.5573	0.294394	3.39681
Atu2054	0.69433	0.294474	3.39589
Atu4719	1.18361	0.294493	3.39566
Atu3241	0.735576	0.294814	3.39197
Atu1314	1.25051	0.294976	3.39011
Atu1051	0.936447	0.295249	3.38697
Atu5502	1.09484	0.295404	3.38519
Atu3337	1.39954	0.295535	3.3837
Atu6190	1.20062	0.295847	3.38013
IG_Atu4362	5.20576	0.296	3.37838
Atu4765	1.22793	0.296154	3.37662
Atu1546	0.363868	0.297078	3.36612
Atu4462	1.40762	0.297142	3.3654
IG_Atu1601	0.325103	0.298009	3.35561
Atu5003	0.620699	0.298573	3.34927
Atu5149	1.21354	0.299166	3.34262
IG_Atu0931	1.24535	0.299727	3.33637
Atu5148	1.26559	0.299817	3.33537
IG_chrm_end	0.772254	0.3	3.33333
IG_Atu0401	0.308445	0.3	3.33333
Atu1067	0.690586	0.300033	3.33296
Atu0194	1.18371	0.300151	3.33165
IG_Atu6091	1.23362	0.300623	3.32643
Atu0841	0.973042	0.300695	3.32563
Atu5451	0.54512	0.300699	3.32558
Atu3104	0.805382	0.300813	3.32433
Atu0126	1.74649	0.301297	3.31898
Atu3300	1.2568	0.301323	3.3187
Atu6034	1.30871	0.301387	3.31799
Atu2064	0.87498	0.301637	3.31524
Atu1848	0.880704	0.301957	3.31173
Atu2420	1.29257	0.302012	3.31113
Atu4300	0.65663	0.302381	3.30709
Atu5294	3.91275	0.30303	3.3
Atu3587	0.77498	0.303163	3.29855
Atu4613	0.769185	0.303385	3.29614
Atu4323	1.33425	0.303393	3.29606
Atu3879	0.973479	0.303645	3.29332
IG_Atu0361	0.659787	0.303702	3.29271
IG_Atu0973	0.428663	0.304	3.28947
Atu2276	1.35875	0.305014	3.27854
Atu0820	0.826211	0.305076	3.27787
IG_Atu0201	0.669313	0.30535	3.27493
IG_Atu0639	1.99189	0.305554	3.27275
IG_Atu2392	1.92566	0.3057	3.27118
Atu0993	1.25284	0.305943	3.26858
Atu4290	0.987652	0.306558	3.26202
Atu1856	1.13953	0.306882	3.25858
Atu1281	14.7869	0.3071	3.25627
Atu5178	0.871892	0.307171	3.25552
Atu6138	0.638779	0.307262	3.25455
Atu1175	3.64069	0.308292	3.24368
IG_Atu2012	0.679703	0.308857	3.23774
IG_Atu4331	1.47647	0.309	3.23625
IG_Atu0702	0.747046	0.309168	3.23449
Atu4210	0.862955	0.309233	3.23381
Atu3498	0.777773	0.309313	3.23297
IG_Atu6185	2.33426	0.309524	3.23077
IG_Atu2474	1.26293	0.309698	3.22896
Atu3590	0.786174	0.309708	3.22885
IG_Atu1296	0.597741	0.31	3.22581
IG_Atu2148	1.40363	0.310317	3.22251
Atu2081	0.869885	0.310507	3.22054
IG_Atu0983	0.454117	0.31069	3.21864
IG_Atu3125	1.27053	0.310929	3.21617
Atu4859	1.16757	0.311054	3.21487
IG_Atu3181	0.685649	0.311174	3.21364
IG_Atu1328	0.3047	0.311429	3.21101
Atu4235	1.39957	0.311481	3.21047
Atu0845	1.52565	0.311549	3.20977
Atu2740	0.633955	0.311566	3.20959
Atu1721	3.76737	0.31163	3.20894
Atu3672	1.09964	0.311674	3.20848
IG_Atu4619	0.474179	0.31331	3.19173
Atu6016	1.47336	0.313485	3.18994
Atu3511	1.2557	0.3136	3.18878
Atu1782	1.71069	0.313689	3.18787
Atu3236	0.859596	0.313743	3.18733
Atu0656	0.877157	0.314111	3.18358
Atu2514	1.0401	0.314257	3.18211
Atu3110	0.776916	0.314396	3.1807
Atu1989	0.52876	0.315022	3.17439
Atu0204	1.13286	0.315343	3.17115
Atu1701	0.464072	0.315842	3.16614
Atu4792	2.97793	0.316	3.16456
Atu3514	0.373745	0.31627	3.16186
Atu3081	0.775691	0.31662	3.15836
Atu0249	1.30784	0.316739	3.15717
IG_Atu1914	0.313813	0.317	3.15457
Atu4040	0.543782	0.317105	3.15353
Atu4192	1.47966	0.317177	3.15282
IG_Atu3105	0.754192	0.317238	3.15221
Atu2694	0.796339	0.317478	3.14983
Atu5142	1.12852	0.317599	3.14862
Atu0527	0.882918	0.317606	3.14856
Atu1678	1.57673	0.317988	3.14478
Atu1144	0.854985	0.318049	3.14417
IG_Atu3906	0.877419	0.318217	3.14251
Atu4127	1.27602	0.318336	3.14133
Atu1564	1.32936	0.318513	3.13959
Atu5456	1.54183	0.318546	3.13927
Atu2290	1.59539	0.318671	3.13803
Atu4558	0.781992	0.318757	3.13719
Atu4055	0.620221	0.318836	3.13641
Atu6052	1.14549	0.319237	3.13247
Atu0214	1.33783	0.319505	3.12984
IG_Atu4793	1.47742	0.320047	3.12454
IG_Atu0713	3.38133	0.321027	3.115
Atu4364	0.877367	0.321893	3.10662
IG_Atu3916	2.77767	0.32202	3.1054
Atu1496	3.93619	0.322106	3.10457
Atu1971	1.72169	0.322585	3.09995
Atu6089	1.28164	0.323002	3.09595
Atu3912	0.624499	0.323042	3.09557
IG_Atu3019	1.24058	0.323143	3.09461
Atu5311	1.02967	0.323555	3.09067
IG_Atu0530	1.37889	0.323666	3.08961
Atu6059	0.764942	0.323729	3.08901
IG_Atu3624	0.734614	0.323968	3.08672
Atu1841	0.887959	0.32398	3.08661
Atu1310	0.688799	0.32404	3.08604
IG_Atu3848	0.760941	0.324176	3.08475
Atu1956	18	0.324375	3.08285
Atu5123	0.903172	0.324587	3.08083
Atu0376	1.57402	0.325053	3.07642
IG_Atu5200	1.33188	0.325074	3.07622
Atu6100	0.503665	0.325205	3.07498
Atu4873	0.635756	0.32526	3.07446
Atu1685	0.501998	0.325429	3.07287
Atu4092	1.22336	0.326019	3.06731
IG_Atu2000	1.81627	0.326155	3.06603
Atu1148	0.628149	0.326503	3.06276
IG_Atu4412	2.12314	0.326678	3.06112
Atu6003	1.16602	0.326697	3.06094
IG_Atu1969	1.86554	0.326732	3.06061
IG_Atu3993	0.498075	0.327	3.0581
Atu4803	0.685725	0.327484	3.05358
Atu2178	1	0.327945	3.04929
IG_Atu1225	1.20416	0.327984	3.04893
Atu3449	13.9587	0.328147	3.04742
IG_Atu0061	1.30446	0.328479	3.04433
Atu4283	0.859723	0.328497	3.04417
Atu6049	1.24487	0.328708	3.04221
IG_Atu0839	0.458762	0.328831	3.04107
Atu0144	0.52971	0.328848	3.04092
Atu2436	0.715807	0.329076	3.03881
Atu1897	1.47657	0.329143	3.03819
Atu5268	0.2	0.32956	3.03435
Atu0647	1.24169	0.329609	3.0339
Atu2210	0.14572	0.33	3.0303
Atu3527	1.53346	0.330166	3.02878
Atu1873	1	0.330213	3.02835
Atu5253	1	0.33094	3.0217
Atu1746	6	0.331335	3.01809
Atu3963	1.60949	0.331669	3.01506
Atu5269	1	0.331753	3.01429
Atu5284	3.08902	0.331753	3.01429
Atu6043	1	0.331753	3.01429
IG_Atu4165	0.756213	0.331803	3.01384
Atu1999	0.55225	0.331923	3.01275
Atu5395	0.25	0.332198	3.01026
IG_Atu4280	1.59513	0.332564	3.00694
Atu0259	6	0.33267	3.00598
Atu3863	0.753933	0.332741	3.00534
Atu0387	1.28269	0.332764	3.00513
Atu4712	0.602864	0.332998	3.00303
IG_Atu0073	0.150448	0.333333	3
IG_Atu0196	4.18716	0.333333	3
IG_Atu0236	0.0981859	0.333333	3
IG_Atu0371	0.117616	0.333333	3
IG_Atu0429	0.218681	0.333333	3
IG_Atu0565	6.46051	0.333333	3
IG_Atu0771	0.276056	0.333333	3
IG_Atu0955	0.261419	0.333333	3
IG_Atu0961	3.54621	0.333333	3
Atu1007	5.88439	0.333333	3
IG_Atu1082	0.137961	0.333333	3
IG_Atu1208	4.76531	0.333333	3
IG_Atu1260	0.400857	0.333333	3
Atu1286	4.89065	0.333333	3
IG_Atu1287	5.264	0.333333	3
IG_Atu1313	9	0.333333	3
IG_Atu1368	11.1274	0.333333	3
IG_Atu1514	2.89707	0.333333	3
IG_Atu1593	20	0.333333	3
IG_Atu1782	0.36415	0.333333	3
IG_Atu2007	0.0191114	0.333333	3
IG_Atu2137	0.198221	0.333333	3
IG_Atu2512	0.101481	0.333333	3
IG_Atu2598	0.386281	0.333333	3
IG_Atu2817	0.244676	0.333333	3
IG_Atu2818	0.0389354	0.333333	3
IG_Atu3401	0.0447307	0.333333	3
IG_Atu3442	0.100079	0.333333	3
IG_Atu3674	0.125844	0.333333	3
IG_Atu3739	0.519968	0.333333	3
IG_Atu3787	3.34013	0.333333	3
IG_Atu3799	0.342971	0.333333	3
IG_Atu3930	0.462937	0.333333	3
IG_Atu4190	6.36398	0.333333	3
IG_Atu4451	0.439105	0.333333	3
IG_Atu5025	0.257418	0.333333	3
IG_Atu5073	9.95349	0.333333	3
IG_Atu5154	3.43224	0.333333	3
IG_Atu5173	0.085806	0.333333	3
IG_Atu5408	3.80979	0.333333	3
IG_Atu5503	0.260247	0.333333	3
IG_Atu5532	0.257418	0.333333	3
IG_Atu5547	14.4154	0.333333	3
Atu6020	0.461204	0.333333	3
IG_Atu6063	5.798	0.333333	3
IG_Atu6087	0.441035	0.333333	3
IG_Atu6172	0.672232	0.333333	3
Atu1312	0.245136	0.333714	2.99658
IG_Atu0457	1.75759	0.333823	2.9956
Atu4431	1.27157	0.334089	2.99322
Atu5228	1	0.334286	2.99145
Atu2828	0.132793	0.334286	2.99145
Atu5465	0.751382	0.334392	2.9905
Atu2487	0.68316	0.334652	2.98818
Atu5328	0.0454545	0.335566	2.98004
Atu2829	2	0.335566	2.98004
Atu4555	1.01098	0.335813	2.97784
IG_Atu0529	0.55287	0.336	2.97619
IG_Atu1203	1.32853	0.336033	2.9759
Atu0324	1	0.336281	2.9737
Atu1153	2	0.336281	2.9737
Atu3710	1	0.336281	2.9737
Atu5238	1.02967	0.336281	2.9737
Atu5347	1	0.336281	2.9737
Atu5398	2.05934	0.336281	2.9737
IG_Atu0136	1.81418	0.336571	2.97114
Atu0586	2.23617	0.336571	2.97114
IG_Atu0051	0.32687	0.336667	2.9703
Atu0504	2.3565	0.336667	2.9703
IG_Atu1843	0.305796	0.336667	2.9703
IG_Atu1955	2.16997	0.336667	2.9703
IG_Atu2674	2.98348	0.336667	2.9703
IG_Atu3625	2.34598	0.336667	2.9703
IG_Atu3778	6.56882	0.336667	2.9703
IG_Atu4199	2.34778	0.336667	2.9703
IG_Atu4578	1.46397	0.336667	2.9703
Atu3746	1.20267	0.33668	2.97018
Atu5327	1.02967	0.337055	2.96687
Atu4849	0.855565	0.337234	2.9653
IG_Atu0588	1.595	0.33746	2.96331
Atu6154	1.19678	0.337604	2.96205
Atu0108	0.831583	0.337739	2.96087
Atu0639	1	0.337895	2.9595
Atu0604	1.52744	0.338528	2.95396
Atu5255	1	0.338809	2.95152
Atu2257	1	0.338809	2.95152
Atu4543	2.22491	0.338813	2.95148
IG_Atu2541	1.12072	0.339023	2.94965
IG_Atu3317	1.64345	0.339325	2.94703
Atu1324	1.34348	0.339616	2.9445
Atu1988	1.22304	0.33969	2.94386
IG_Atu1034	2.08422	0.339802	2.94289
Atu5265	1	0.339808	2.94284
Atu5315	0.05	0.339808	2.94284
Atu0076	0.990623	0.339848	2.94249
IG_Atu0177	8.83956	0.34	2.94118
IG_Atu1894	0.187601	0.34	2.94118
IG_Atu3957	0.362287	0.34	2.94118
IG_Atu4870	14.0353	0.34	2.94118
Atu0298	0.455436	0.340136	2.94
Atu6184	0.934158	0.340628	2.93575
Atu5056	1.33981	0.340674	2.93536
Atu2074	0.677713	0.34075	2.9347
Atu5448	1.90903	0.340888	2.93351
Atu1259	1	0.340904	2.93338
Atu3407	0.725825	0.340928	2.93317
IG_Atu1668	0.322878	0.341143	2.93132
Atu0045	0.464332	0.341311	2.92988
Atu0220	0.659665	0.341975	2.92419
Atu4163	0.0916003	0.342112	2.92302
IG_Atu5089	2.40257	0.342857	2.91667
IG_Atu4093	1.86061	0.343	2.91545
IG_Atu1567	1.2859	0.343173	2.91398
Atu0303	1.29596	0.343298	2.91292
IG_Atu1650	0.592929	0.343333	2.91262
IG_Atu2583	2.98949	0.343333	2.91262
Atu0600	12	0.343451	2.91162
Atu1342	1	0.343451	2.91162
IG_Atu4638	0.699068	0.344048	2.90657
Atu6011	1.17942	0.34432	2.90427
Atu3782	0.797219	0.344325	2.90424
Atu1813	0.779289	0.344354	2.90399
Atu1000	0.666621	0.344456	2.90313
Atu1228	0.931776	0.344704	2.90104
IG_Atu3128	0.612212	0.344883	2.89953
Atu1743	0.622899	0.344934	2.8991
Atu2781	1	0.344943	2.89903
Atu4473	1	0.344943	2.89903
Atu5319	1	0.344943	2.89903
IG_Atu1085	0.604016	0.345192	2.89694
Atu2757	1.31193	0.345414	2.89508
IG_Atu0443	2.39512	0.345549	2.89394
Atu4208	0.775539	0.345708	2.89262
Atu3544	1.24104	0.345992	2.89024
Atu1250	1.4928	0.345995	2.89021
IG_Atu3555	1.86584	0.34627	2.88792
Atu2501	2.04177	0.346286	2.88779
Atu1683	0.491703	0.346434	2.88656
Atu4384	0.645122	0.346441	2.88649
IG_Atu0667	1.36889	0.346667	2.88462
IG_Atu3737	0.330209	0.346667	2.88462
Atu1880	1.26329	0.346789	2.8836
Atu2639	2.16506	0.347052	2.88141
Atu0446	0.657992	0.348329	2.87085
Atu3827	0.524431	0.348388	2.87036
Atu0539	1	0.348501	2.86943
Atu2623	0.140907	0.348501	2.86943
Atu0804	0.819737	0.348526	2.86923
IG_Atu1654	0.689451	0.348571	2.86885
Atu0997	1.31264	0.348586	2.86873
IG_Atu3372	0.845772	0.34871	2.86772
Atu5008	1.18578	0.34884	2.86664
Atu3891	1.06724	0.34887	2.86639
Atu0678	1.17743	0.34891	2.86607
IG_Atu2786	1.27881	0.349234	2.86341
Atu3095	2.08575	0.349535	2.86094
Atu2753	1.42517	0.349555	2.86078
Atu0803	1.20641	0.349938	2.85765
IG_Atu1527	2.81364	0.35	2.85714
Atu3634	0.837203	0.35028	2.85486
Atu3078	0.258674	0.350571	2.85249
Atu1385	0.244637	0.350648	2.85186
Atu2780	1	0.350648	2.85186
Atu4174	7	0.350648	2.85186
Atu5257	1	0.350648	2.85186
Atu0358	0.106545	0.350758	2.85097
Atu0701	1.47267	0.350804	2.85059
Atu4530	1.09583	0.350811	2.85054
Atu1212	1.39224	0.351318	2.84642
Atu0122	0.454206	0.351655	2.8437
IG_Atu0047	0.794963	0.351732	2.84308
IG_Atu4854	1.22016	0.351939	2.8414
Atu0422	0.0960176	0.351942	2.84138
Atu1542	1.52852	0.3522	2.83929
Atu4511	0.909967	0.352681	2.83542
Atu5100	1.32582	0.352761	2.83478
Atu0333	2	0.353111	2.83197
Atu1034	1	0.353111	2.83197
Atu2094	0.13241	0.353111	2.83197
Atu2635	10	0.353111	2.83197
Atu4416	0.515716	0.353149	2.83167
IG_Atu0151	5.78291	0.353333	2.83019
IG_Atu0212	2.84347	0.353333	2.83019
Atu0986	1.957	0.353333	2.83019
IG_Atu2331	0.33453	0.353333	2.83019
IG_Atu2314	1.56807	0.354025	2.82466
Atu2802	1.37289	0.354465	2.82115
IG_Atu4288	1.59428	0.355303	2.8145
IG_Atu0382	1.41094	0.355628	2.81193
IG_Atu3909	0.5421	0.355757	2.81091
IG_Atu4796	0.635382	0.355855	2.81013
Atu0293	8	0.355967	2.80925
Atu5279	1.02967	0.355967	2.80925
IG_Atu1746	1.59396	0.356032	2.80874
IG_Atu1153	0.922711	0.356277	2.8068
IG_Atu4289	4.64732	0.356667	2.80374
IG_Atu2665	1.00482	0.357008	2.80106
IG_Atu5058	0.737407	0.357118	2.8002
IG_Atu3980	1.60521	0.357143	2.8
Atu3100	1.20336	0.357484	2.79733
Atu3750	2.79609	0.357714	2.79553
Atu1256	1.26424	0.357934	2.79381
Atu6031	1.44231	0.35845	2.78979
IG_1	1.41185	0.358761	2.78737
Atu4428	0.698485	0.358866	2.78655
Atu0318	1.44022	0.359241	2.78365
Atu0428	1	0.359317	2.78306
Atu2653	0.237371	0.359317	2.78306
Atu5358	1	0.359317	2.78306
Atu3105	0.783396	0.359469	2.78188
IG_Atu1164	1.41216	0.359815	2.7792
Atu2024	0.696709	0.359823	2.77915
IG_Atu0157	0.507734	0.359914	2.77844
IG_Atu4792	0.789739	0.359937	2.77827
Atu0224	0.46002	0.36	2.77778
Atu1640	0.514206	0.36	2.77778
IG_Atu1891	0.147909	0.36	2.77778
IG_Atu0210	1.09998	0.360785	2.77173
IG_Atu1675	1.51078	0.36091	2.77078
IG_Atu3387	2.23601	0.361	2.77008
IG_Atu0138	2.54387	0.361143	2.76899
Atu4525	0.796675	0.362281	2.76029
Atu0821	0.7138	0.362475	2.75881
Atu1238	0.779331	0.362738	2.75681
Atu1056	0.567068	0.362792	2.7564
Atu1354	2	0.363302	2.75253
IG_Atu1861	0.120874	0.363302	2.75253
Atu4059	1	0.363302	2.75253
Atu2028	4.25648	0.363333	2.75229
Atu0662	0.709141	0.36337	2.75201
Atu3841	0.687867	0.363502	2.75101
Atu1087	1.68081	0.36366	2.74982
Atu4535	0.757807	0.36371	2.74944
Atu0554	1.44976	0.363759	2.74907
Atu5539	0.757394	0.363858	2.74832
Atu6077	0.762642	0.363971	2.74747
Atu1467	0.465133	0.364134	2.74624
Atu1116	1.98655	0.364206	2.7457
IG_Atu0890	0.985514	0.364216	2.74562
Atu3673	0.813013	0.364268	2.74523
IG_Atu4371	0.366334	0.364571	2.74295
IG_Atu4476	0.754367	0.364673	2.74218
Atu1690	1.57546	0.364806	2.74118
IG_Atu4021	0.709485	0.365201	2.73822
Atu1761	0.940539	0.365301	2.73747
Atu0844	1.15048	0.365382	2.73686
Atu3235	1.31609	0.366012	2.73215
Atu6015	1.06221	0.366148	2.73113
IG_Atu3945	1.26729	0.36623	2.73053
Atu3330	0.682333	0.366312	2.72991
Atu2326	0.791577	0.366407	2.72921
IG_Atu2571	2.57499	0.366667	2.72727
IG_Atu5202	2.67715	0.367055	2.72439
Atu3410	0.839317	0.367392	2.72189
Atu0438	1.13429	0.36761	2.72027
IG_Atu4303	0.368865	0.367714	2.7195
Atu5534	0.617803	0.367965	2.71765
Atu1526	2.08586	0.368103	2.71663
Atu2230	2	0.36812	2.7165
Atu2751	0.0643424	0.36812	2.7165
Atu3606	1	0.36812	2.7165
Atu5286	1.02967	0.36812	2.7165
Atu5293	0.2	0.36812	2.7165
Atu4763	1.5999	0.36821	2.71584
Atu2775	0.38716	0.368428	2.71424
Atu0491	1.23676	0.368607	2.71292
Atu3180	0.993298	0.369018	2.7099
Atu0369	1.41008	0.36931	2.70775
IG_Atu0019	2.22485	0.37	2.7027
IG_Atu0158	0.271888	0.37	2.7027
IG_Atu5030	1.63163	0.37013	2.70175
Atu0599	0.720126	0.370441	2.69948
Atu4213	0.722344	0.370468	2.69929
IG_Atu5188	0.730131	0.370629	2.69811
Atu5165	1.19263	0.371028	2.69521
Atu1334	1.16065	0.371189	2.69404
IG_Atu3988	0.470451	0.371429	2.69231
IG_Atu6156	2.02051	0.371429	2.69231
IG_Atu2446	1.75835	0.37152	2.69165
IG_Atu1381	0.496474	0.37158	2.69121
Atu2735	0.46812	0.371596	2.69109
Atu3568	1.11221	0.371732	2.69011
Atu2591	0.688998	0.372087	2.68754
IG_Atu0637	1.25911	0.37246	2.68485
Atu0582	1.32621	0.372721	2.68297
Atu0066	0.375626	0.372814	2.6823
Atu1088	0.596194	0.373257	2.67912
Atu3107	0.787361	0.373303	2.67879
Atu0631	0.768191	0.373335	2.67856
Atu1749	0.495603	0.373986	2.6739
Atu1453	0.927774	0.374509	2.67017
Atu4365	1.29422	0.374813	2.668
Atu0973	0.755098	0.375402	2.66381
Atu3274	0.924595	0.375587	2.6625
Atu4840	1.06781	0.376237	2.6579
Atu0878	1.6706	0.376837	2.65367
Atu6029	1.51492	0.377224	2.65094
Atu1730	0.973013	0.37736	2.64999
IG_Atu1029	2.04183	0.377754	2.64723
Atu1204	0.830137	0.37795	2.64585
Atu3125	0.667799	0.378476	2.64218
Atu1728	1.35983	0.378817	2.6398
IG_Atu1428	0.314799	0.37898	2.63866
Atu5187	0.748541	0.379064	2.63808
IG_Atu2132	2.37872	0.379429	2.63554
Atu3679	1.28137	0.379801	2.63296
IG_Atu1658	2.09687	0.379852	2.6326
Atu4654	0.811178	0.379871	2.63248
Atu1874	1.31832	0.380126	2.63071
Atu0755	1.58383	0.38046	2.62839
IG_Atu0452	1.42782	0.380628	2.62724
Atu3178	1.26386	0.3808	2.62605
Atu3497	0.635783	0.380802	2.62604
Atu4523	0.679037	0.38088	2.6255
IG_Atu5064	1.08752	0.380952	2.625
IG_Atu5096	0.600642	0.380952	2.625
IG_Atu2433	2.47139	0.381	2.62467
IG_Atu3357	1.07985	0.381116	2.62387
Atu1100	0.589178	0.381263	2.62286
Atu3977	1.20968	0.381397	2.62194
Atu2517	1.31718	0.381512	2.62115
Atu4271	1.24014	0.381661	2.62013
Atu3699	1.54027	0.381746	2.61954
Atu0807	0.658587	0.382301	2.61574
Atu3822	0.67875	0.382777	2.61248
Atu5470	1.1927	0.382867	2.61187
IG_Atu5517	0.654144	0.382867	2.61187
Atu3457	1.22979	0.383524	2.6074
Atu1972	1.26176	0.383782	2.60564
IG_Atu3330	0.629292	0.384042	2.60388
Atu5064	1.8297	0.384136	2.60324
Atu0209	1.45112	0.384168	2.60303
Atu1985	1.23074	0.384192	2.60287
Atu1257	1.16365	0.384334	2.60191
Atu1447	0.970115	0.384494	2.60082
Atu0406	1.17728	0.384672	2.59962
IG_Atu3073	0.76389	0.384841	2.59847
IG_Atu0932	2.93853	0.385	2.5974
IG_Atu3218	3.39907	0.385	2.5974
Atu0796	1.225	0.38502	2.59727
Atu3915	0.494533	0.385437	2.59446
Atu5507	1.24397	0.385473	2.59421
IG_Atu1475	0.637076	0.385587	2.59345
Atu2566	1.42256	0.385844	2.59172
Atu0525	0.748709	0.385893	2.59139
Atu0750	0.605684	0.385972	2.59086
Atu3836	1.11721	0.386542	2.58704
Atu0009	0.601699	0.386652	2.5863
IG_Atu0377	2.37403	0.386667	2.58621
IG_Atu0765	1.50099	0.386667	2.58621
Atu2152	1.40593	0.386851	2.58498
IG_Atu0726	1.2583	0.386988	2.58406
Atu4160	1.27516	0.387306	2.58194
Atu5423	1.2071	0.387735	2.57908
IG_Atu3763	2.03344	0.388	2.57732
Atu1284	0.399685	0.388169	2.5762
Atu2677	0.739284	0.388223	2.57584
Atu3991	1.3223	0.388391	2.57473
IG_Atu0732	1.532	0.388571	2.57353
IG_Atu0223	1.96298	0.388803	2.572
IG_Atu3328	0.643943	0.388827	2.57184
Atu3416	0.755462	0.388965	2.57092
Atu3552	0.800775	0.389051	2.57036
Atu5481	0.768188	0.389153	2.56968
Atu4738	0.735467	0.389347	2.5684
Atu3401	1.014	0.389442	2.56778
IG_Atu1325	1.82398	0.389714	2.56598
IG_Atu3851	0.917822	0.389774	2.56559
Atu4470	0.371801	0.389812	2.56534
IG_Atu0664	1.83332	0.39	2.5641
IG_Atu2372	2.05333	0.39	2.5641
IG_Atu3670	2.46082	0.39	2.5641
Atu1984	0.905602	0.390122	2.5633
Atu2371	0.880147	0.39021	2.56272
Atu2130	0.618637	0.39026	2.5624
IG_Atu2559	1.10531	0.390286	2.56223
IG_Atu4441	0.719392	0.390571	2.56035
Atu0530	1.32014	0.392451	2.54809
Atu3572	0.56268	0.393	2.54453
IG_Atu1067	1.33453	0.39311	2.54382
Atu0971	1.58618	0.393166	2.54345
Atu4349	1.18304	0.393513	2.54121
Atu1510	1.67788	0.393983	2.53818
Atu3334	0.730896	0.394857	2.53256
IG_Atu1982	2.36966	0.395	2.53165
Atu3647	1.26879	0.395043	2.53137
Atu5466	1.27665	0.395303	2.5297
Atu4260	0.850186	0.396008	2.5252
Atu0970	1.52001	0.396298	2.52335
Atu1953	1.74284	0.396472	2.52225
IG_Atu3705	1.11037	0.396603	2.52141
Atu2435	1.10939	0.396675	2.52095
Atu3035	1.11525	0.396811	2.52009
IG_Atu2400	0.209924	0.397	2.51889
Atu2705	1.18141	0.397153	2.51792
Atu4332	0.924092	0.397476	2.51588
Atu2058	1.33003	0.397792	2.51388
Atu1634	1.87069	0.398	2.51256
Atu3030	1.12371	0.398488	2.50949
IG_Atu5155	1.11956	0.398601	2.50877
Atu1303	0.838181	0.398725	2.50799
IG_Atu3554	0.782636	0.398915	2.5068
Atu0158	0.726521	0.399143	2.50537
IG_Atu2179	0.682545	0.399277	2.50452
IG_Atu1637	1.15196	0.399623	2.50236
IG_Atu4356	1.30139	0.399691	2.50193
Atu4083	1.50684	0.39993	2.50044
Atu2151	1.27378	0.399972	2.50017
Atu0028	0.664764	0.4	2.5
Atu0119	1.83198	0.4	2.5
IG_Atu0152	0.0368822	0.4	2.5
IG_Atu0742	22.0081	0.4	2.5
IG_Atu1506	0.0452365	0.4	2.5
IG_Atu1644	1.8134	0.4	2.5
IG_Atu2249	0.0417167	0.4	2.5
IG_Atu0562	0.578033	0.4	2.5
IG_Atu3362	0.542795	0.4	2.5
IG_Atu5095	9.95349	0.4	2.5
IG_Atu5106	1.48273	0.4	2.5
Atu5106	1.86005	0.4	2.5
IG_Atu5114	1.44626	0.4	2.5
IG_Atu5125	1.69896	0.4	2.5
IG_Atu5490	1.54451	0.4	2.5
IG_Atu5531	0.583481	0.4	2.5
Atu6120	0.272047	0.4	2.5
IG_Atu6182	0.732694	0.4	2.5
Atu6187	2.25515	0.4	2.5
Atu6195	2.3303	0.4	2.5
IG_Atu3337	1.61515	0.400117	2.49927
Atu3871	1.23924	0.40014	2.49913
IG_Atu4177	0.669409	0.400653	2.49593
Atu3480	0.988754	0.400777	2.49515
Atu3921	3.29778	0.401	2.49377
Atu5124	0.928523	0.401166	2.49273
Atu0549	0.690878	0.401558	2.4903
Atu4080	0.818633	0.401951	2.48787
Atu0835	1.43623	0.402218	2.48621
Atu4675	1.09751	0.402379	2.48522
IG_Atu0835	0.480879	0.403	2.48139
IG_Atu3638	0.777115	0.403056	2.48105
Atu1225	1.86742	0.403175	2.48031
IG_Atu1838	0.506865	0.403333	2.47934
IG_Atu4456	0.328816	0.403333	2.47934
Atu4251	0.851411	0.403624	2.47755
Atu5495	1.33394	0.403727	2.47692
Atu1296	0.898133	0.403774	2.47663
Atu4057	20.0815	0.403831	2.47628
IG_Atu2356	0.986917	0.404567	2.47178
Atu3175	1.35641	0.404723	2.47083
IG_Atu1181	1.05648	0.404868	2.46994
Atu0579	2.06228	0.404957	2.4694
Atu0671	1.25619	0.405008	2.46909
Atu2147	0.745464	0.405285	2.4674
Atu4536	0.570716	0.405338	2.46708
Atu3071	1.34006	0.405359	2.46695
IG_Atu1663	0.878547	0.405373	2.46686
Atu1016	1.34683	0.405457	2.46635
IG_Atu3009	0.675696	0.405816	2.46417
IG_Atu0351	1.93645	0.405952	2.46334
IG_Atu0183	1.97708	0.406	2.46305
IG_Atu0186	2.35827	0.406	2.46305
IG_Atu4326	6.89415	0.406	2.46305
IG_Atu2245	1.90514	0.406	2.46305
Atu1089	3.50968	0.406039	2.46282
Atu4166	0.856042	0.406088	2.46252
Atu6085	1.12534	0.406369	2.46082
Atu4797	0.794788	0.40649	2.46009
Atu3380	1.88577	0.406915	2.45752
IG_Atu3364	1.39879	0.407111	2.45633
Atu3082	0.795199	0.407534	2.45378
Atu0044	0.498911	0.407921	2.45145
IG_Atu1121	1.43267	0.408	2.45098
IG_Atu4853	1.48559	0.408118	2.45027
Atu0134	0.701973	0.408269	2.44936
Atu0062	1.00133	0.408344	2.44892
IG_Atu1268	0.762533	0.408669	2.44697
Atu2226	0.824117	0.408901	2.44558
Atu4544	0.804129	0.409105	2.44436
Atu5147	0.673026	0.409202	2.44378
Atu0968	0.629982	0.41	2.43902
IG_Atu4592	3.36305	0.41	2.43902
IG_Atu1369	0.594669	0.410844	2.43401
Atu3989	0.661263	0.410994	2.43313
IG_Atu1088	1.42155	0.411167	2.4321
Atu3986	0.802717	0.411215	2.43182
IG_Atu5485	1.2483	0.411524	2.42999
IG_Atu1158	0.951969	0.411859	2.42801
IG_Atu1911	0.802586	0.412	2.42718
Atu0372	1.36125	0.412103	2.42658
IG_Atu1460	0.517757	0.412165	2.42622
Atu3146	1.19791	0.412469	2.42443
Atu6124	0.821641	0.41248	2.42436
IG_Atu3606	3.20438	0.412571	2.42382
IG_Atu0321	0.605681	0.413079	2.42084
IG_Atu1038	0.139774	0.413333	2.41935
IG_Atu3246	0.218678	0.413333	2.41935
Atu1063	35.5337	0.413416	2.41887
Atu0016	0.473451	0.413566	2.41799
Atu1157	0.735592	0.414029	2.41529
IG_Atu4783	0.788736	0.414213	2.41422
Atu2261	1.19511	0.414718	2.41128
IG_Atu3115	2.56561	0.414805	2.41077
Atu4645	0.818769	0.414828	2.41064
Atu2001	1.1706	0.414897	2.41024
IG_Atu2059	1.82814	0.415	2.40964
Atu4498	0.74682	0.41529	2.40795
IG_Atu3831	1.25548	0.415303	2.40788
IG_Atu2616	1.49409	0.415746	2.40531
Atu0847	0.500499	0.416342	2.40187
Atu1158	2.42627	0.416819	2.39912
Atu2403	2.02155	0.417	2.39808
IG_Atu1769	1.37048	0.417132	2.39732
Atu3819	1.37148	0.417407	2.39574
Atu5105	1.534	0.417749	2.39378
Atu1119	1.01258	0.417793	2.39353
Atu0086	0.493974	0.418571	2.38908
Atu2037	0.670365	0.41881	2.38772
Atu2059	0.591971	0.419135	2.38587
Atu3900	0.772318	0.419176	2.38563
Atu4425	0.653437	0.419596	2.38325
IG_Atu3250	0.243631	0.419697	2.38267
Atu6191	0.982306	0.419848	2.38182
Atu3474	1.00578	0.419944	2.38127
Atu5145	1.43057	0.419945	2.38126
IG_Atu2022	1.40577	0.420476	2.37826
Atu2667	0.610577	0.420565	2.37775
IG_Atu5141	0.691811	0.420635	2.37736
Atu0501	1.32166	0.420785	2.37651
Atu2299	1.53824	0.42095	2.37558
Atu1053	1.55921	0.421488	2.37255
Atu2308	1.54548	0.421682	2.37146
Atu0141	1.19306	0.421701	2.37135
Atu3831	0.84563	0.421748	2.37109
Atu1804	0.627365	0.421905	2.3702
IG_Atu0564	0.60947	0.422286	2.36806
Atu2481	1.51267	0.422802	2.36517
Atu3254	1.10655	0.423	2.36406
Atu4653	1.20191	0.423232	2.36277
IG_Atu0747	2.014	0.423333	2.3622
IG_Atu1534	0.530248	0.423333	2.3622
IG_Atu1340	0.902654	0.423415	2.36175
Atu2146	1.54721	0.423483	2.36137
Atu0516	1.9318	0.423714	2.36008
Atu4195	1.33103	0.424093	2.35797
IG_Atu3331	1.67811	0.424242	2.35714
Atu4718	1.13756	0.42442	2.35616
Atu0246	0.759176	0.424439	2.35605
Atu2119	1.19463	0.425746	2.34882
Atu1155	0.732946	0.425806	2.34848
IG_Atu3321	0.30073	0.426	2.34742
Atu3850	2.01792	0.426	2.34742
IG_Atu1311	0.0714269	0.426286	2.34584
Atu4644	1.19039	0.426374	2.34536
Atu0421	0.231935	0.426418	2.34512
Atu2822	0.778481	0.426731	2.3434
Atu4755	0.779768	0.426781	2.34312
Atu0681	1.0298	0.426824	2.34289
IG_Atu3005	0.671275	0.427	2.34192
Atu5428	0.7799	0.427532	2.339
IG_Atu4791	0.875117	0.42764	2.33842
Atu3281	1.27303	0.427817	2.33745
Atu4114	0.710393	0.427818	2.33744
Atu6027	1.17938	0.428067	2.33608
Atu0892	1.28346	0.428421	2.33415
IG_Atu6073	0.370388	0.428571	2.33333
IG_Atu3050	0.749761	0.428651	2.3329
Atu3424	0.627595	0.428667	2.33282
IG_Atu0795	0.816276	0.428789	2.33215
IG_Atu0315	1.68896	0.429	2.331
IG_Atu0630	1.60087	0.429097	2.33048
Atu3436	0.75079	0.429476	2.32842
IG_Atu1161	0.583694	0.43	2.32558
Atu4817	0.838852	0.431448	2.31777
Atu4115	1.3353	0.431511	2.31744
IG_Atu2807	1.70427	0.431606	2.31693
IG_Atu1833	1.22995	0.431779	2.316
Atu2742	1.28488	0.431976	2.31495
Atu2733	1.49949	0.432302	2.3132
Atu2348	1.28255	0.432358	2.3129
Atu6093	1.26606	0.432451	2.3124
Atu4072	0.559147	0.432942	2.30978
Atu3415	0.854213	0.432956	2.3097
IG_Atu5196	1.02967	0.432984	2.30956
Atu0001	0.947806	0.433341	2.30765
IG_Atu6002	1.3113	0.433449	2.30708
IG_Atu5092	1.18808	0.433624	2.30615
IG_Atu4166	0.510287	0.434286	2.30263
Atu3539	1.23687	0.434498	2.3015
IG_Atu4015	0.59738	0.434506	2.30147
Atu5013	0.563868	0.434622	2.30085
Atu1561	1.82748	0.434767	2.30008
Atu0550	0.852539	0.434864	2.29957
Atu5501	0.761957	0.435631	2.29552
Atu3981	0.630428	0.435659	2.29538
Atu1483	0.907413	0.435742	2.29494
Atu4452	1.46283	0.435791	2.29468
Atu1713	1.20016	0.43597	2.29374
Atu0269	0.715977	0.436136	2.29286
Atu5537	1.24548	0.436179	2.29264
Atu5204	1.12197	0.43658	2.29053
IG_Atu0575	1.67133	0.436667	2.29008
Atu2390	0.546833	0.436984	2.28841
IG_Atu5078	0.846256	0.437111	2.28775
Atu0263	0.75585	0.437423	2.28612
Atu4256	1.19477	0.437559	2.28541
Atu0761	1.15628	0.438282	2.28164
IG_Atu3516	0.467266	0.438333	2.28137
IG_Atu5080	0.841098	0.438891	2.27847
Atu1719	2.35378	0.438982	2.278
Atu0542	1.21843	0.439052	2.27763
Atu5006	0.829157	0.439097	2.2774
Atu2006	0.629759	0.439138	2.27719
Atu0956	0.669731	0.439352	2.27608
Atu3877	1.21433	0.439536	2.27512
Atu4491	1.24247	0.439694	2.27431
Atu1052	0.631021	0.439747	2.27404
IG_Atu0836	2.28831	0.44	2.27273
Atu3718	2.24192	0.440087	2.27228
IG_Atu4875	1.5525	0.440338	2.27098
IG_Atu2005	2.2774	0.440476	2.27027
IG_Atu4742	1.88342	0.440779	2.26871
Atu4209	0.903945	0.44082	2.2685
IG_Atu0568	1.22789	0.440857	2.26831
Atu2279	1.03734	0.441134	2.26688
IG_Atu1971	0.592059	0.44119	2.26659
Atu4449	1.45504	0.441269	2.26619
IG_Atu4381	0.734056	0.441364	2.26571
Atu2491	1.77762	0.441434	2.26535
IG_Atu3298	0.491943	0.441555	2.26473
Atu4226	1.24655	0.44156	2.2647
Atu5040	1.22969	0.441729	2.26383
Atu4833	0.91552	0.441817	2.26338
IG_Atu4308	1.39173	0.441882	2.26305
Atu2450	1.34008	0.442143	2.26171
Atu4272	1.0852	0.442381	2.2605
Atu0183	0.138374	0.442667	2.25904
IG_Atu2348	1.69722	0.443	2.25734
Atu1653	1.09462	0.443425	2.25517
Atu2116	1.37378	0.443571	2.25443
Atu3761	2.29041	0.443576	2.25441
Atu4800	1.17736	0.443585	2.25436
Atu1844	1.20363	0.444202	2.25123
Atu3950	0.8788	0.444378	2.25034
Atu3517	0.513078	0.444433	2.25006
IG_Atu4208	44	0.444444	2.25
Atu0117	0.82423	0.44473	2.24856
IG_Atu6043	0.275004	0.444817	2.24812
Atu3328	1.31855	0.444862	2.24789
Atu1215	1.21548	0.445362	2.24537
Atu2275	1.94573	0.445866	2.24283
IG_Atu5529	1.10218	0.446	2.24215
Atu0873	1.23684	0.446347	2.24041
IG_Atu2025	0.475572	0.44645	2.23989
Atu3289	0.710889	0.446653	2.23887
IG_Atu2754	0.217321	0.446667	2.23881
IG_Atu3765	0.745858	0.446753	2.23837
Atu1491	1.27172	0.447055	2.23686
IG_Atu0902	1.75643	0.447143	2.23642
IG_1	0.420822	0.447242	2.23593
Atu4429	1.64888	0.447684	2.23372
Atu4766	0.844158	0.448241	2.23094
Atu1716	1.39919	0.448356	2.23037
IG_Atu3561	0.856141	0.448757	2.22838
Atu2649	0.599583	0.448831	2.22801
IG_Atu0278	0.593626	0.448857	2.22788
IG_Atu0642	0.550287	0.449	2.22717
Atu3942	1.29904	0.449015	2.2271
IG_Atu0815	0.808524	0.4493	2.22569
Atu3228	1.14538	0.449391	2.22523
Atu0663	1.22235	0.449691	2.22375
Atu5407	1.21831	0.450052	2.22196
IG_Atu4309	1.20393	0.45023	2.22109
IG_Atu3757	6.53517	0.450286	2.22081
Atu3633	1.18911	0.450306	2.22071
Atu0157	0.817085	0.450361	2.22044
Atu4598	1.39076	0.450934	2.21762
Atu0051	1.03617	0.450942	2.21758
IG_Atu4020	1.89983	0.451	2.21729
Atu0392	1.43924	0.451188	2.21637
Atu2222	0.886825	0.451438	2.21514
IG_Atu2156	1.31386	0.452165	2.21158
Atu2438	0.539992	0.45244	2.21024
Atu0719	1.17808	0.452469	2.2101
Atu4818	1.5991	0.452609	2.20941
Atu4674	1.33933	0.45262	2.20936
Atu3133	1.1339	0.452638	2.20927
IG_Atu4840	0.796826	0.452774	2.20861
IG_Atu3197	1.36544	0.452982	2.2076
Atu3313	1.21535	0.452991	2.20755
IG_Atu0978	0.472605	0.453268	2.2062
Atu4587	1.11383	0.453385	2.20563
IG_Atu5151	1.07405	0.453613	2.20452
Atu1020	18.0686	0.453677	2.20421
Atu4730	0.825596	0.453693	2.20413
Atu0572	1.32312	0.453732	2.20394
Atu1304	0.566455	0.453957	2.20285
IG_Atu4567	0.550242	0.454	2.20264
Atu0470	1.29954	0.454064	2.20233
Atu0802	1.19431	0.454196	2.20169
Atu4637	0.700741	0.454856	2.1985
Atu3667	1.07291	0.455182	2.19692
Atu4228	0.768387	0.455869	2.19361
Atu4255	0.959072	0.455886	2.19353
IG_Atu5112	3.29495	0.45591	2.19341
Atu1606	0.94855	0.456024	2.19287
Atu4450	1.35867	0.456151	2.19226
Atu3834	1.17409	0.456462	2.19076
Atu0838	1.17617	0.456884	2.18874
IG_Atu3231	0.331861	0.457	2.18818
IG_Atu4737	2.97845	0.457	2.18818
Atu3691	1.00451	0.457042	2.18798
Atu0202	0.95964	0.457047	2.18796
Atu2685	1.26985	0.457286	2.18682
Atu4346	0.618573	0.457395	2.18629
Atu2826	0.939813	0.457509	2.18575
Atu3607	0.181039	0.457622	2.18521
Atu2134	0.942448	0.457798	2.18437
Atu6116	1.07943	0.457939	2.1837
IG_Atu4635	0.59444	0.458254	2.1822
IG_Atu0746	1.36902	0.458571	2.18069
Atu4867	0.679541	0.458664	2.18025
Atu1295	1.27196	0.45873	2.17993
Atu2341	1.33684	0.458763	2.17977
IG_Atu4503	1.59706	0.458889	2.17918
Atu0113	0.951508	0.459022	2.17854
Atu2339	1.22485	0.459157	2.1779
Atu1881	1.11555	0.459231	2.17755
IG_Atu0426	1.76201	0.459307	2.17719
Atu0951	1.52211	0.459307	2.17719
Atu5438	1.08321	0.459461	2.17646
Atu2626	0.703256	0.459476	2.17639
Atu3384	1.15012	0.459775	2.17498
Atu1894	1.33295	0.46	2.17391
Atu0346	1.01159	0.460023	2.17381
IG_Atu4007	1.84094	0.460073	2.17357
Atu3435	1.29537	0.460197	2.17298
Atu2177	1.26215	0.46042	2.17193
Atu2461	1.02549	0.460798	2.17015
Atu0511	0.594165	0.460857	2.16987
Atu1174	1.18475	0.46091	2.16962
IG_Atu5507	0.581988	0.461039	2.16901
IG_Atu0893	0.691449	0.461055	2.16894
Atu4528	0.761087	0.46132	2.16769
IG_Atu2663	1.43	0.461388	2.16737
IG_Atu6152	1.28748	0.4614	2.16732
IG_Atu2662	0.02119	0.461538	2.16667
Atu1795	1.09695	0.461682	2.16599
Atu5065	1.3529	0.461887	2.16503
IG_Atu3747	1.99562	0.461905	2.16495
IG_Atu4396	0.661126	0.462	2.1645
Atu2761	0.697526	0.46203	2.16436
Atu3286	0.729397	0.462147	2.16381
Atu3856	1.18327	0.462244	2.16336
Atu1766	1.47786	0.462438	2.16245
Atu5082	1.1113	0.462626	2.16157
Atu2325	0.837364	0.462704	2.16121
Atu0977	1.62267	0.462803	2.16075
Atu4671	2.20533	0.46281	2.16071
IG_Atu4317	1.56026	0.463054	2.15958
Atu2772	2.45628	0.463091	2.1594
Atu3910	0.353435	0.463473	2.15762
Atu3385	0.820901	0.463545	2.15729
Atu4044	1.3626	0.46357	2.15717
Atu3239	0.909267	0.463679	2.15666
Atu1294	1.32633	0.463972	2.1553
Atu1748	1.4141	0.464307	2.15375
IG_Atu0985	0.886014	0.464321	2.15368
Atu3238	0.818815	0.464348	2.15356
IG_Atu4150	1.01206	0.464513	2.15279
Atu3402	1.09152	0.464756	2.15167
Atu5069	0.710404	0.464933	2.15085
Atu4120	0.79892	0.465051	2.1503
Atu0988	1.39553	0.465132	2.14993
Atu0275	0.578428	0.465195	2.14964
IG_Atu1875	0.945464	0.465243	2.14942
Atu4334	1.1447	0.465277	2.14926
Atu3946	1.46692	0.465422	2.14859
IG_Atu6161	1.09964	0.465527	2.1481
IG_Atu3577	0.133361	0.466	2.14592
Atu1425	0.648015	0.466	2.14592
Atu1800	0.80286	0.466282	2.14463
IG_Atu4727	1.2597	0.46632	2.14445
Atu2108	1.55021	0.466337	2.14437
Atu1090	18	0.466667	2.14286
Atu1278	9	0.466667	2.14286
Atu2645	14	0.466667	2.14286
Atu3862	1.42977	0.466831	2.1421
Atu2114	0.751352	0.467057	2.14107
IG_Atu0656	0.971218	0.467143	2.14067
Atu3754	1.18792	0.467523	2.13893
IG_Atu0490	0.558019	0.46754	2.13886
IG_Atu2732	0.760469	0.467704	2.13811
Atu2038	1.125	0.468185	2.13591
Atu3563	1.4384	0.468254	2.13559
IG_Atu1810	0.93797	0.468597	2.13403
Atu0625	0.9628	0.468783	2.13318
IG_Atu3055	1.33061	0.468862	2.13282
IG_Atu1080	0.750706	0.469	2.1322
Atu4695	1.18024	0.469088	2.1318
IG_Atu6049	1.15138	0.469325	2.13072
Atu5431	1.16587	0.469347	2.13062
IG_Atu3604	0.523291	0.469714	2.12895
Atu2421	1.14703	0.469809	2.12852
IG_Atu1994	1.41163	0.47	2.12766
IG_Atu4431	3.43573	0.47	2.12766
Atu2042	0.966751	0.470127	2.12708
IG_Atu6056	1.11168	0.47028	2.12639
IG_Atu0539	0.514576	0.470286	2.12637
Atu0822	0.815043	0.470464	2.12556
Atu4484	1.32451	0.470714	2.12443
Atu3106	0.812867	0.471307	2.12176
Atu3792	0.885507	0.471653	2.1202
Atu1734	0.562513	0.471696	2.12001
Atu2791	0.806208	0.471725	2.11988
Atu1877	1.28477	0.471841	2.11936
Atu5116	1.29801	0.471841	2.11936
IG_Atu5452	1.8341	0.471841	2.11936
Atu3930	0.848016	0.472026	2.11853
Atu0279	1.14651	0.472045	2.11844
Atu3090	0.750451	0.47217	2.11788
Atu2280	1.47564	0.472258	2.11749
Atu0239	0.732613	0.472262	2.11747
Atu2056	0.637022	0.472268	2.11744
Atu6148	1.26878	0.472334	2.11714
Atu1993	1.41957	0.472387	2.11691
Atu6018	1.44924	0.47241	2.1168
Atu0299	1.49149	0.472571	2.11608
Atu2258	0.722802	0.472881	2.1147
Atu1418	0.854291	0.473152	2.11349
Atu2066	0.728324	0.473598	2.1115
Atu6131	0.757965	0.474085	2.10933
IG_Atu1019	1.38974	0.474177	2.10892
Atu0482	0.620926	0.474243	2.10862
Atu3386	1.01872	0.474575	2.10715
Atu6030	1.14585	0.475113	2.10476
IG_Atu2180	1.05489	0.475294	2.10396
Atu0575	0.701246	0.475474	2.10316
IG_Atu4088	0.798221	0.475841	2.10154
Atu1028	1.21441	0.475886	2.10134
IG_Atu0591	1.89222	0.475919	2.1012
IG_Atu2054	0.572497	0.476	2.10084
Atu0944	1.10201	0.476127	2.10028
Atu2795	0.843566	0.476308	2.09948
Atu0114	1.07172	0.476523	2.09853
IG_Atu0659	1.44829	0.476667	2.0979
Atu1365	0.646971	0.477	2.09644
Atu4017	0.906739	0.477633	2.09366
IG_Atu0897	3.29603	0.478085	2.09168
IG_Atu3564	1.007	0.478095	2.09163
Atu1608	1.27679	0.478219	2.09109
Atu4146	0.789126	0.478329	2.09061
Atu3839	1.13128	0.478371	2.09043
Atu2607	0.677645	0.47842	2.09021
Atu0223	1.18866	0.478509	2.08982
Atu2734	0.638163	0.479237	2.08665
Atu3577	1.3029	0.479616	2.085
Atu0827	1.19932	0.479632	2.08493
IG_Atu2769	1.35155	0.479702	2.08463
Atu4316	1.18249	0.479754	2.0844
Atu2171	1.17408	0.479978	2.08343
IG_Atu1847	0.904392	0.480216	2.08239
Atu4100	0.872781	0.480306	2.08201
Atu0640	1.28132	0.480534	2.08102
IG_Atu3889	4.80254	0.480571	2.08086
Atu1644	0.521176	0.480797	2.07988
Atu4879	0.764642	0.480845	2.07967
Atu2789	1.25998	0.481143	2.07838
Atu5136	0.576725	0.481492	2.07688
Atu3232	1.23162	0.481508	2.07681
Atu0058	1.27561	0.481758	2.07573
Atu0915	0.0684991	0.481818	2.07547
Atu0551	0.90908	0.481873	2.07524
IG_Atu4780	1.30174	0.481893	2.07515
Atu2128	1.28955	0.481893	2.07515
Atu4764	0.835733	0.481894	2.07515
Atu1666	1.17626	0.482142	2.07408
Atu0612	0.881343	0.48275	2.07147
Atu3496	1.10621	0.482758	2.07143
Atu3658	0.973837	0.482812	2.0712
IG_Atu1395	1.03406	0.4829	2.07082
Atu1120	2.00417	0.483108	2.06993
Atu2022	0.724904	0.48323	2.06941
IG_Atu3816	0.579481	0.483333	2.06897
Atu1674	0.996681	0.483454	2.06845
Atu4000	1.20105	0.483544	2.06807
Atu0839	0.924202	0.483744	2.06721
Atu3689	0.731135	0.483938	2.06638
IG_Atu0330	0.903299	0.483968	2.06625
IG_Atu3579	0.669968	0.484416	2.06434
Atu0278	1.20709	0.484447	2.06421
Atu3852	1.30218	0.484547	2.06378
Atu4856	1.15639	0.484556	2.06375
IG_Atu2660	1.86622	0.484683	2.06321
IG_Atu3997	1.21271	0.484689	2.06318
IG_Atu3655	0.825229	0.484708	2.0631
Atu0322	0.789028	0.484773	2.06282
Atu5168	1.78735	0.484848	2.0625
IG_Atu6133	1.10438	0.484848	2.0625
Atu6197	0.702788	0.484848	2.0625
Atu3309	1.06009	0.484956	2.06204
Atu5463	1.20128	0.485169	2.06114
Atu1440	0.856154	0.485333	2.06044
IG_Atu3975	0.310494	0.485437	2.06
IG_Atu2234	1.45991	0.485498	2.05974
Atu0015	1.36617	0.485528	2.05961
Atu1810	1.67809	0.485584	2.05938
IG_Atu3163	0.603906	0.485647	2.05911
IG_Atu5131	1.81418	0.485714	2.05882
IG_Atu5167	0.844701	0.485714	2.05882
Atu5440	0.654626	0.485714	2.05882
IG_Atu6149	0.980204	0.485714	2.05882
IG_Atu3683	0.974982	0.485795	2.05848
IG_Atu2043	1.44925	0.486	2.05761
Atu3006	1.08346	0.486041	2.05744
IG_Atu5207	1.5695	0.486558	2.05525
Atu3628	1.98862	0.486667	2.05479
Atu3898	0.844306	0.486885	2.05387
Atu0593	1.4634	0.486964	2.05354
Atu3450	1.05521	0.486993	2.05342
IG_Atu2615	1.21007	0.487167	2.05268
Atu0063	1.2593	0.487235	2.0524
Atu3493	0.77299	0.487655	2.05063
Atu3680	1.74736	0.488019	2.0491
IG_Atu4703	0.356992	0.488103	2.04875
Atu3830	0.972907	0.488256	2.04811
Atu0565	0.746437	0.488301	2.04792
Atu5522	0.716293	0.488418	2.04743
Atu5411	1.12899	0.488445	2.04731
Atu1768	1.40022	0.488526	2.04698
IG_Atu6094	1.06132	0.48853	2.04696
Atu2112	0.906095	0.488649	2.04646
Atu3372	0.998051	0.488655	2.04643
Atu2687	0.896348	0.489069	2.0447
Atu1759	0.828818	0.489268	2.04387
Atu4370	0.8445	0.489326	2.04363
Atu3499	1.36023	0.489394	2.04334
IG_Atu4495	1.53582	0.489444	2.04313
Atu3823	0.914364	0.489451	2.0431
Atu0290	1.42316	0.489998	2.04083
Atu5452	1.20537	0.490275	2.03967
Atu5138	0.734082	0.490432	2.03902
Atu3014	0.595976	0.490699	2.03791
Atu3351	1.33192	0.490747	2.03771
IG_Atu2632	1.48979	0.490857	2.03725
IG_Atu3914	0.89986	0.490866	2.03722
Atu1047	0.738686	0.491043	2.03648
Atu3597	1.15415	0.491172	2.03595
Atu3781	0.822118	0.4914	2.035
IG_Atu4859	1.42084	0.491732	2.03363
Atu4841	1.17237	0.491947	2.03274
IG_Atu4576	0.812697	0.49197	2.03265
Atu1763	0.669201	0.492015	2.03246
Atu0633	1.86324	0.492199	2.0317
IG_Atu2586	0.748817	0.492284	2.03135
IG_Atu0939	1.41231	0.492446	2.03068
Atu0560	0.863394	0.492458	2.03063
Atu2407	0.521694	0.492619	2.02997
Atu0776	0.102584	0.492727	2.02952
IG_Atu3094	1.63192	0.492826	2.02911
IG_Atu0824	1.36793	0.493024	2.0283
Atu3118	0.8298	0.493578	2.02602
Atu0812	0.933679	0.493607	2.0259
Atu2576	1.16934	0.493615	2.02587
Atu1013	0.758454	0.49382	2.02503
Atu4048	1.32013	0.493851	2.0249
IG_Atu2210	1.54671	0.494286	2.02312
Atu6111	1.37341	0.495151	2.01958
Atu1395	0.868869	0.495254	2.01917
Atu3524	1.33281	0.495278	2.01907
Atu3523	1.08103	0.495779	2.01703
Atu0613	0.965906	0.495796	2.01696
Atu3263	1.17603	0.496127	2.01561
Atu5544	1.32588	0.49613	2.0156
Atu1501	0.480984	0.496358	2.01468
Atu0065	1.47062	0.496401	2.0145
Atu0936	0.959528	0.496463	2.01425
Atu1696	0.979019	0.496777	2.01298
Atu1112	1.24499	0.496828	2.01277
Atu0665	1.07634	0.496979	2.01216
IG_Atu0063	2.61839	0.497053	2.01186
Atu0780	1.84217	0.497305	2.01084
IG_Atu3725	1.31518	0.497547	2.00986
IG_Atu4046	0.707544	0.497641	2.00948
Atu2159	1.26747	0.497792	2.00887
IG_Atu0825	0.675833	0.497803	2.00883
Atu3297	0.563856	0.498034	2.00789
Atu1918	0.980009	0.498216	2.00716
Atu4231	0.823101	0.498372	2.00653
Atu0518	1.20812	0.498916	2.00435
Atu4748	0.791524	0.498967	2.00414
IG_Atu4556	1.64139	0.498983	2.00408
IG_Atu0862	5.81951	0.499	2.00401
IG_Atu1132	6.85605	0.499	2.00401
IG_Atu2431	4.15648	0.499	2.00401
Atu4853	1.12001	0.499106	2.00358
IG_Atu2394	1.28352	0.499762	2.00095
IG_Atu0687	3.16957	0.5	2
IG_Atu4724	2.75331	0.5	2
Atu6166	1.04509	0.500047	1.99981
IG_Atu3096	0.538994	0.500232	1.99907
Atu3368	1.06979	0.500644	1.99743
Atu2285	0.63282	0.50092	1.99633
Atu1544	1.18305	0.500923	1.99631
Atu3357	1.09192	0.500924	1.99631
Atu2182	0.466813	0.501417	1.99435
Atu6055	1.23127	0.501606	1.9936
IG_Atu3807	0.262283	0.502	1.99203
Atu3366	1.20842	0.502265	1.99098
Atu2115	1.42347	0.502522	1.98996
Atu1137	1.2954	0.502602	1.98965
IG_Atu1921	0.877307	0.502706	1.98923
Atu1355	1.13207	0.502727	1.98915
Atu1517	1.69651	0.5029	1.98847
Atu1872	1.57987	0.502969	1.98819
Atu2060	0.753227	0.503504	1.98608
Atu1138	1.2521	0.503566	1.98584
Atu0405	1.16758	0.503575	1.9858
Atu3361	0.850594	0.504263	1.98309
Atu1086	1.16325	0.504686	1.98143
Atu3185	1.03318	0.50474	1.98122
Atu3080	0.613842	0.504897	1.9806
Atu5434	1.20333	0.505047	1.98001
Atu2537	1.18871	0.505137	1.97966
Atu6163	1.49706	0.505183	1.97948
Atu0390	1.40442	0.505658	1.97762
Atu5156	1.20804	0.506252	1.9753
Atu2570	1.99097	0.506286	1.97517
Atu5453	1.05555	0.506387	1.97477
Atu2632	2.79948	0.506431	1.9746
Atu6066	1.03453	0.506707	1.97353
IG_Atu2617	0.748886	0.506746	1.97338
IG_Atu0405	0.177779	0.507	1.97239
Atu3868	0.822379	0.50726	1.97137
Atu3567	1.10727	0.507395	1.97085
Atu5099	0.775146	0.507403	1.97082
Atu3217	1.12597	0.50748	1.97052
Atu2454	1.23554	0.507628	1.96995
Atu4133	0.623997	0.508392	1.96699
Atu4510	0.719087	0.508865	1.96516
IG_Atu3453	1.64771	0.509196	1.96388
Atu6042	1.24844	0.509345	1.96331
Atu5201	1.1184	0.509461	1.96286
IG_Atu1419	1.00555	0.509816	1.96149
IG_Atu4170	0.625616	0.51	1.96078
IG_Atu4310	5.23558	0.51	1.96078
Atu1328	5.16038	0.510081	1.96047
IG_Atu3031	0.579072	0.510286	1.95969
Atu1770	0.732423	0.510376	1.95934
Atu3778	1.12249	0.510457	1.95903
Atu6168	1.66354	0.51049	1.9589
IG_Atu3190	0.845471	0.510752	1.9579
Atu6056	0.832831	0.510809	1.95768
Atu6051	1.22228	0.510928	1.95722
Atu4518	0.842951	0.511118	1.95649
IG_Atu3162	1.84836	0.511172	1.95629
Atu4091	1.03839	0.511343	1.95563
IG_Atu0116	1.18223	0.511404	1.9554
Atu3171	1.15794	0.511446	1.95524
Atu0046	0.805114	0.511548	1.95485
Atu1522	0.955545	0.511567	1.95478
Atu4750	0.992334	0.511578	1.95473
Atu3216	0.784945	0.511683	1.95433
Atu3042	0.738319	0.511802	1.95388
Atu4326	0.906843	0.512	1.95313
Atu0728	0.792471	0.512019	1.95305
Atu3472	1.03416	0.512158	1.95252
Atu1814	1.26651	0.512427	1.9515
Atu3635	1.06071	0.512739	1.95031
Atu3988	1.15929	0.512893	1.94972
Atu5427	0.679642	0.512909	1.94966
Atu6095	1.429	0.512987	1.94937
IG_Atu0350	0.847548	0.513016	1.94926
Atu4248	0.592133	0.51316	1.94871
Atu0531	0.559757	0.513248	1.94838
IG_Atu4545	0.305678	0.513333	1.94805
IG_Atu4248	0.769264	0.513333	1.94805
Atu0726	0.832311	0.513345	1.94801
Atu3645	0.933678	0.513377	1.94789
Atu2643	0.384772	0.513598	1.94705
IG_Atu3356	1.01249	0.513629	1.94693
Atu0963	0.823947	0.513764	1.94642
Atu0960	1.1311	0.514162	1.94491
Atu5097	0.80407	0.514183	1.94483
Atu3992	0.808131	0.514354	1.94419
Atu6057	1.04377	0.514387	1.94406
IG_Atu4430	1.38765	0.514524	1.94354
Atu5078	1.14363	0.514524	1.94354
IG_Atu4353	0.790048	0.514615	1.9432
Atu4855	1.16961	0.514659	1.94303
Atu2493	1.06183	0.514807	1.94248
Atu4605	1.4133	0.514857	1.94229
Atu3246	1.11315	0.514922	1.94204
IG_Atu3449	3.66583	0.515	1.94175
Atu5173	1.04322	0.515152	1.94118
IG_Atu0650	1.02383	0.515565	1.93962
Atu1241	0.750217	0.515641	1.93933
Atu4277	0.853443	0.515672	1.93922
IG_Atu0720	1.27079	0.515714	1.93906
Atu6098	1.283	0.515873	1.93846
Atu2615	1.17424	0.516035	1.93785
Atu3169	1.28332	0.516133	1.93749
Atu1495	0.77528	0.51619	1.93727
Atu2187	0.619528	0.516364	1.93662
Atu5414	0.87759	0.51687	1.93472
Atu4633	1.59666	0.517	1.93424
Atu2191	1.15263	0.517141	1.93371
Atu6080	0.903783	0.517157	1.93365
Atu0989	1.22626	0.517685	1.93168
Atu4121	0.977885	0.517804	1.93123
IG_Atu1405	0.566667	0.518	1.9305
IG_Atu4096	0.9981	0.518365	1.92914
Atu2553	5.07249	0.518523	1.92856
Atu1569	1.22835	0.518651	1.92808
Atu1571	1.27581	0.518792	1.92755
Atu0147	0.748564	0.518888	1.9272
Atu0758	0.994792	0.519066	1.92654
Atu0691	0.724701	0.519113	1.92636
Atu3664	1.19933	0.519355	1.92547
Atu2665	1.1559	0.519502	1.92492
Atu4680	0.799656	0.519732	1.92407
IG_Atu1880	1.55311	0.519762	1.92396
IG_Atu1513	1.1159	0.519869	1.92356
IG_Atu1011	0.608887	0.52	1.92308
Atu0319	4.74744	0.520038	1.92294
IG_Atu5537	0.925137	0.520209	1.9223
Atu3084	0.664953	0.52027	1.92208
Atu4581	1.47141	0.520325	1.92188
IG_Atu4188	0.807348	0.520503	1.92122
Atu3858	0.949958	0.520959	1.91954
Atu0607	0.967738	0.521	1.91938
IG_Atu0175	0.650792	0.521039	1.91924
Atu1479	1.16901	0.521163	1.91879
Atu1117	0.964031	0.521349	1.9181
Atu0348	0.832119	0.521779	1.91652
Atu2575	0.947772	0.522024	1.91562
Atu3857	1.06957	0.522133	1.91522
Atu1998	0.739026	0.522351	1.91442
Atu4089	1.10394	0.522458	1.91403
Atu4503	7.17604	0.522529	1.91377
Atu3207	1.38117	0.522726	1.91305
Atu1658	0.80857	0.522737	1.91301
IG_Atu0332	2.47393	0.522746	1.91298
IG_Atu3862	0.598732	0.522857	1.91257
IG_Atu1560	0.0770063	0.523	1.91205
IG_Atu5032	1.46253	0.523101	1.91168
Atu5032	1.16749	0.523249	1.91114
Atu3249	0.46504	0.523281	1.91102
IG_Atu3793	1.16206	0.52337	1.9107
Atu3815	1.47665	0.523409	1.91055
IG_Atu2618	1.2358	0.523428	1.91048
IG_Atu4135	0.790272	0.523429	1.91048
Atu4881	0.790025	0.52368	1.90956
IG_Atu5077	0.535026	0.523718	1.90943
Atu0757	0.485308	0.523823	1.90904
IG_Atu0294	2.26422	0.523855	1.90893
IG_Atu4675	0.690011	0.523977	1.90848
Atu0493	0.58482	0.524149	1.90785
Atu2013	1.22366	0.524152	1.90784
Atu3478	1.19912	0.52433	1.9072
Atu2103	0.2788	0.524571	1.90632
Atu4619	0.825076	0.524621	1.90614
Atu3355	1.07987	0.524843	1.90533
Atu4820	0.877956	0.525842	1.90171
Atu2819	0.847766	0.525924	1.90142
IG_Atu3178	0.774388	0.526	1.90114
IG_Atu2144	0.883409	0.526039	1.901
IG_Atu0311	2.05975	0.52619	1.90045
Atu4204	0.805645	0.526235	1.90029
Atu0332	0.775504	0.526291	1.90009
IG_Atu3207	1.46757	0.526312	1.90002
Atu2346	1.09132	0.52648	1.89941
IG_Atu1636	0.758287	0.526517	1.89927
IG_Atu2508	0.229965	0.526667	1.89873
IG_Atu1393	0.483637	0.526888	1.89794
Atu2376	0.942912	0.52695	1.89771
Atu2091	0.905958	0.527113	1.89713
IG_Atu0356	1.35792	0.527359	1.89624
Atu1670	0.851037	0.527585	1.89543
IG_Atu3177	0.929437	0.527664	1.89514
Atu2518	1.17489	0.527689	1.89506
Atu0753	0.817868	0.527792	1.89469
Atu3851	0.834074	0.527946	1.89413
Atu1477	1.10317	0.528041	1.89379
Atu2201	1.54626	0.528063	1.89371
Atu0447	0.953379	0.528181	1.89329
IG_Atu5514	1.27645	0.528289	1.8929
Atu3088	1.14514	0.528305	1.89285
Atu4793	0.998196	0.528447	1.89234
Atu1439	2.9609	0.528571	1.89189
Atu3559	1.31076	0.528694	1.89145
Atu6196	0.836441	0.528877	1.8908
Atu1134	1.23947	0.529236	1.88952
Atu2075	0.560319	0.529705	1.88784
IG_Atu0362	1.78169	0.529714	1.88781
IG_Atu2416	0.880899	0.52978	1.88758
IG_Atu2777	1.15523	0.53	1.88679
IG_Atu3363	0.713391	0.53	1.88679
IG_Atu3974	2.75553	0.53	1.88679
IG_Atu4291	1.80628	0.53	1.88679
Atu0010	0.931046	0.530095	1.88646
Atu3890	0.866888	0.530246	1.88592
Atu4595	1.33628	0.530456	1.88517
IG_Atu0167	2.47792	0.530476	1.8851
Atu0064	0.72458	0.530578	1.88474
Atu4164	1.10263	0.530698	1.88431
Atu1022	1.02145	0.530764	1.88408
Atu4751	1.21443	0.530879	1.88367
Atu1333	0.708581	0.530888	1.88364
Atu4352	1.09967	0.530995	1.88326
IG_Atu2309	0.68782	0.53119	1.88256
IG_Atu1848	1.43184	0.53119	1.88256
Atu3692	1.24602	0.531215	1.88248
Atu0832	0.84149	0.531234	1.88241
Atu1613	4.36935	0.531432	1.88171
IG_Atu5419	0.790343	0.531504	1.88145
Atu3206	1.1769	0.531701	1.88076
IG_Atu0993	0.859976	0.531714	1.88071
Atu5450	1.09735	0.531715	1.88071
IG_Atu2723	1.34558	0.532	1.8797
Atu1650	1.15532	0.532052	1.87951
IG_Atu2357	1.49989	0.532286	1.87869
IG_Atu0484	1.01184	0.532314	1.87859
Atu0187	0.813889	0.532314	1.87859
Atu3369	1.00742	0.532412	1.87825
IG_Atu0779	1.70504	0.532526	1.87784
Atu4801	1.26184	0.532565	1.87771
Atu5027	1.32031	0.532634	1.87746
IG_Atu1815	1.04826	0.532746	1.87707
Atu0103	0.869127	0.532779	1.87695
Atu2561	1.24904	0.532798	1.87688
IG_Atu0068	0.604333	0.532857	1.87668
IG_Atu4366	0.88679	0.532914	1.87648
Atu4876	0.898853	0.532921	1.87645
IG_Atu0786	0.792264	0.533	1.87617
Atu1514	0.893396	0.533149	1.87565
Atu5490	1.51668	0.53321	1.87543
Atu1591	1.19382	0.533266	1.87524
Atu4681	0.90153	0.533333	1.875
IG_Atu1798	1.40033	0.533492	1.87444
[truncated: 6,979 more rows]
