# Supplementary material for: Peptidoglycan recycling mediated by an ABC transporter in the plant pathogen Agrobacterium tumefaciens
Source: Nat Commun. 2022 Dec 24;13:7927. doi: 10.1038/s41467-022-35607-5 (PMC9790009; doi:10.1038/s41467-022-35607-5)
Supplement: Supplementary file 5 — Supplementary Data 2 [file 41467_2022_35607_MOESM5_ESM.xlsx]

## Sheet: ΔyejABEF
Locus	Ratio (mutant/wt)	p-value	Inverse p-value	Annotation
Atu0187	0.00188443	1.66918e-11	5.99098e+10	ABC transporter substrate-binding protein (yejA)
Atu2577	5.05785	2.79195e-11	3.58173e+10	ABC transporter ATP-binding protein (multidrug)
IG_Atu2548	0.234245	2.28559e-10	4.37523e+09
Atu2054	0.025717	1.52655e-09	6.55072e+08	efflux RND transporter permease subunit
Atu0931	0.0501737	3.10753e-09	3.21799e+08	penicillin-binding protein (PBP1b)
IG_Atu2543	0.427713	3.16095e-08	3.1636e+07
IG_Atu4183	0.290045	5.83105e-08	1.71496e+07
IG_Atu3940	0.383678	8.34783e-08	1.19792e+07
Atu1500	0.105882	9.01605e-08	1.10913e+07	septal ring lytic transglycosylase RlpA family protein
Atu4613	0.0522681	1.27653e-07	7.83374e+06	glycosyltransferase
Atu2551	0.153814	1.28502e-07	7.78201e+06	multidrug efflux RND transporter permease subunit
Atu4617	0.106969	2.11546e-07	4.7271e+06	dTDP-glucose 4,6-dehydratase
Atu2824	0.152659	3.17625e-07	3.14837e+06	FtsZ-binding protein FzlC
Atu4074	7.53913	6.90278e-07	1.44869e+06	alpha-D-glucose phosphate-specific phosphoglucomutase
Atu1686	0.110658	9.89635e-07	1.01047e+06	peptidylprolyl isomerase
IG_Atu0056	0.502951	1.41942e-06	704513
Atu4615	0.0424546	4.24709e-06	235456	glucose-1-phosphate thymidylyltransferase RfbA
Atu3779	0.0186597	4.61731e-06	216576	lytic murein transglycosylase
Atu1499	0.0878549	7.98854e-06	125179	D-alanyl-D-alanine carboxypeptidase
IG_Atu4185	0.528653	8.08823e-06	123636
Atu4612	0.240661	8.20046e-06	121944	glycosyltransferase
Atu1615	0.312973	9.72107e-06	102869	murein L,D-transpeptidase
Atu4608	0.291439	1.11837e-05	89415.5	methyltransferase domain-containing protein
Atu0141	6.38528	1.44537e-05	69186.5	cytochrome o ubiquinol oxidase subunit I
Atu2447	0.26742	1.7651e-05	56654	adenylosuccinate synthase
IG_Atu3942	0.585205	1.86899e-05	53504.9
Atu4614	0.196331	2.71236e-05	36868.3	glycosyltransferase family 2 protein
Atu2582	7.34504	3.5425e-05	28228.7	nucleotide sugar dehydrogenase
Atu2055	0.00158885	3.74738e-05	26685.3	efflux RND transporter periplasmic adaptor subunit
Atu0806	0.0125251	4.71707e-05	21199.6	DUF1499 domain-containing protein
Atu2043	0.0843961	4.76073e-05	21005.2	Do family serine endopeptidase
Atu3780	0.00538994	6.30071e-05	15871.2	DUF459 domain-containing protein
Atu1006	10.8315	6.42847e-05	15555.8	AMP nucleosidase
Atu2550	0.169069	6.98742e-05	14311.4	efflux RND transporter periplasmic adaptor subunit
Atu4149	7.1755	7.7787e-05	12855.6	UDP-glucose/GDP-mannose dehydrogenase family
Atu3353	0.209793	8.35206e-05	11973.1	mannose-1-phosphate guanylyltransferase/mannose-6-phosphate isomerase
Atu2831	0.413438	9.25774e-05	10801.8	tRNA uridine-5-carboxymethylaminomethyl(34) synthesis enzyme MnmG
Atu4616	0.16585	0.000105409	9486.88	dTDP-4-dehydrorhamnose reductase
Atu3634	0.0916596	0.000128059	7808.87	hypothetical protein
Atu4610	0.289206	0.00015749	6349.62	NAD-dependent epimerase/dehydratase family protein
Atu1446	12.6976	0.000170311	5871.6	nitrogen regulation protein NR(I)
Atu1099	0.0934969	0.00018096	5526.09	endolytic transglycosylase MltG
Atu0310	84.5116	0.000184297	5426.04	glutathione synthase
Atu0979	0.0116261	0.000218288	4581.11	HAMP domain-containing protein (histidine kinase)
Atu3210	0.376908	0.000270496	3696.92	DNA translocase FtsK
Atu3311	0.0584272	0.000300565	3327.07	AGE family epimerase/isomerase
Atu4148	6.03429	0.000318348	3141.21	UDP-glucuronic acid epimerase
Atu3886	0.00465652	0.000328256	3046.4	alpha/beta hydrolase
IG_Atu2056	0.00247644	0.000328323	3045.78
Atu2592	5.86863	0.000366866	2725.79	glycosyl transferase
Atu2183	0.0723857	0.000392722	2546.33	glycosyltransferase family 4 protein lpcC
Atu0978	0.0540438	0.000397508	2515.67	response regulator transcription factor
Atu1646	0.196871	0.000416605	2400.36	ABC transporter ATP-binding protein (toluene/lipid assymetry)
Atu1392	13.5148	0.00042327	2362.56	citrate (Si)-synthase
Atu0533	0.0105578	0.000570832	1751.83	dTTP/UTP pyrophosphatase
Atu1774	2.1336	0.000613555	1629.84	ABC transporter substrate-binding protein (oligopeptide)
Atu0188	0.00895369	0.000641027	1560	microcin C ABC transporter permease YejB
Atu3469	0.0397629	0.000659507	1516.28	2,3-bisphosphoglycerate-independent phosphoglycerate mutase
Atu0479	0.0141623	0.000662955	1508.4	ABC transporter substrate-binding domain-containing protein
Atu2583	4.82137	0.000710084	1408.28	glycosyltransferase family 4 protein
Atu4609	0.309283	0.000764953	1307.27	glycosyltransferase family 2 protein
IG_Atu0110	0.333397	0.000828052	1207.65
Atu0926	0.00364043	0.000873332	1145.04	DUF1214 domain-containing protein
Atu1426	0.0306991	0.00108279	923.54	phosphopyruvate hydratase
Atu1621	0.155804	0.00110651	903.739	alpha/beta hydrolase
Atu2590	6.74629	0.001139	877.966	glycosyltransferase
Atu4606	0.441254	0.00117448	851.444	chloramphenicol acetyltransferase
Atu1652	5.55704	0.00121804	820.988	NADP-dependent malic enzyme
Atu2379	0.274123	0.00127274	785.709	phosphomannomutase
Atu1644	0.00471037	0.00146457	682.795	ABC transporter
Atu1985	6.08437	0.00147191	679.39	response regulator
IG_Atu0058	0.700388	0.00153549	651.259
Atu0499	0.345803	0.00164624	607.446	polar development protein podJ
Atu1144	0.512885	0.00192948	518.275	RNA degradosome polyphosphate kinase
Atu0524	8.9363	0.00212815	469.891	helix-turn-helix transcriptional regulator
Atu4061	0.00522642	0.0021645	462	exopolysaccharide production repressor protein
Atu2710	0.111068	0.0022483	444.78	M48 family metalloprotease
Atu2196	0.218279	0.00227573	439.42	pyridoxal phosphate-dependent aminotransferase
Atu4078	2.51552	0.00229354	436.006	glycogen/starch/alpha-glucan phosphorylase
Atu3495	3.82474	0.0024564	407.1	EAL domain-containing protein
Atu3202	0.332987	0.00249849	400.242	multidrug efflux RND transporter permease subunit
Atu1373	0.207631	0.00251083	398.275	cell envelope integrity EipB family protein
Atu3925	0.48825	0.00288237	346.937	FAD-binding protein
Atu4438	30.3705	0.00293954	340.19	ABC transporter substrate-binding protein
IG_Atu2305	0.217866	0.00319284	313.201
Atu3905	0.498572	0.00417485	239.529	peptide antibiotic transporter SbmA (promoter region)
Atu3327	6.48782	0.0043356	230.648	exopolysaccharide biosynthesis protein
Atu2766	0.644288	0.00537802	185.942	NAD-glutamate dehydrogenase
Atu3613	7.05173	0.00554748	180.262	class I SAM-dependent methyltransferase
Atu0388	0.125822	0.00560501	178.412	HAMP domain-containing histidine kinase
Atu3622	3.53813	0.00572539	174.661	cobaltochelatase subunit CobS
Atu0031	4.73425	0.0059058	169.325	PTS sugar transporter subunit IIA
Atu0495	0.195664	0.00615673	162.424	ligase-associated DNA damage response endonuclease PdeM
Atu1645	0.139294	0.00630278	158.66	ABC transporter substrate-binding protein (toluene/lipid asymmetry)
Atu2757	0.0319833	0.00649184	154.039	P-II family nitrogen regulator
Atu1810	0.12128	0.00655167	152.633	ETC complex I subunit
Atu4618	0.174988	0.00688778	145.185	dTDP-4-dehydrorhamnose 3,5-epimerase
Atu4077	2.96706	0.00764487	130.807	1,4-alpha-glucan branching protein GlgB
Atu3496	4.44982	0.00791734	126.305	oxidoreductase
IG_Atu2685	14.883	0.00793651	126
Atu1310	0.36994	0.00826702	120.963	acyl-CoA dehydrogenase
Atu0124	0.00503157	0.00829837	120.506	hypothetical protein
IG_Atu5083	0.016901	0.00833333	120
Atu0760	17.7794	0.00857188	116.661	pyridoxamine 5'-phosphate oxidase
Atu2755	7.78475	0.00907538	110.188	ubiquinone biosynthesis hydroxylase
Atu1647	0.12105	0.0097143	102.941	ABC transporter permease (toluene/lipid asymmetry)
IG_Atu4614	0.805879	0.0100847	99.1597
Atu2489	0.0895225	0.0101474	98.5473
Atu3741	0.433646	0.0102095	97.948
Atu6000	0.598594	0.0102176	97.87
IG_Atu1156	0.163087	0.0102381	97.6744
Atu0048	0.188571	0.0103615	96.5109	LDT
Atu5049	3.37264	0.0115339	86.7007
Atu4525	0.504341	0.0119258	83.8518
IG_Atu1501	0.048407	0.0120452	83.0206
Atu0090	0.177693	0.0128205	78
Atu1364	0.519168	0.012902	77.5073
Atu5057	0.115262	0.0131746	75.9036
Atu2304	0.25852	0.0131858	75.8392
Atu1764	0.448836	0.0132715	75.3496
Atu1471	3.2441	0.0132863	75.2655
Atu2643	15.4691	0.013473	74.2225
Atu2761	0.51153	0.0135338	73.8888
Atu2591	4.00492	0.0140533	71.1578
Atu3694	0.583359	0.0142082	70.382
Atu0189	0.0206728	0.0149876	66.7217
Atu3639	0.367883	0.015458	64.6915
Atu2640	3.19629	0.0155566	64.2812
Atu5097	0.915912	0.0156686	63.8218
Atu2770	0.227506	0.0162042	61.7124
Atu1445	6.3448	0.0174151	57.4216
Atu1701	0.0517674	0.0175148	57.0947
IG_Atu4176	0.0913899	0.0176952	56.5125
Atu1149	3.57518	0.0179704	55.6472
Atu2303	0.377159	0.0183922	54.3708
Atu3249	0.204452	0.0189802	52.6865
Atu0241	0.338309	0.0190498	52.494
IG_Atu2090	0.175156	0.0190803	52.41
Atu0775	65	0.0192229	52.0212
Atu1613	28.4214	0.019462	51.3822
Atu4431	0.549072	0.019679	50.8156
Atu1836	0.382906	0.0214394	46.6431
IG_Atu3143	0.0222502	0.021958	45.5414
IG_Atu3746	0.00988792	0.0222222	45
Atu2571	0.0711212	0.0224834	44.4773
Atu0190	0.71155	0.023092	43.3051
Atu1112	0.545655	0.0235274	42.5036
Atu0377	0.0474172	0.0237229	42.1533
Atu1664	0.252287	0.0242782	41.1891
Atu1592	0.375544	0.0245076	40.8037
Atu1348	0.188578	0.0252607	39.5871
Atu0525	4.67787	0.0255374	39.1583
IG_Atu1564	53	0.025641	39
Atu4113	0.467094	0.0260585	38.3752
Atu3303	0.419528	0.0262838	38.0462
Atu3209	0.0239402	0.0263636	37.931
Atu1075	0.420672	0.0265188	37.7091
Atu0046	0.483817	0.0268811	37.2008
Atu4733	2.10248	0.0282858	35.3534
IG_Atu5495	2.73378	0.0284424	35.1588
IG_Atu0295	0.108908	0.029127	34.3324
Atu3009	0.613552	0.0292329	34.2081
Atu0186	0.0486862	0.0299351	33.4056
IG_Atu2552	0.0156806	0.0301515	33.1658
Atu2215	0.194116	0.0304998	32.7871
Atu2059	0.314555	0.0311432	32.1098
Atu1359	0.163008	0.0321914	31.0642
Atu2771	0.218929	0.0322787	30.9802
Atu2554	0.337656	0.0323304	30.9307
Atu2584	8.87704	0.0326038	30.6713
Atu0376	3.17074	0.0328507	30.4408
Atu0503	0.444521	0.0333365	29.9972
Atu1559	0.342544	0.0348283	28.7123
Atu5528	0.52898	0.0348322	28.709
Atu1854	2.51743	0.0349284	28.63
Atu2580	0.512989	0.0352949	28.3327
IG_Atu2420	0.386418	0.0353475	28.2906
Atu0325	0.462079	0.0359003	27.8549
Atu2533	0.591592	0.0359212	27.8387
Atu2792	0.577318	0.0360784	27.7174
Atu1061	0.262409	0.0363733	27.4927
Atu4175	4.75058	0.0372158	26.8703
IG_Atu3817	0.199119	0.0374601	26.6951
Atu1104	1.90583	0.0381112	26.239
Atu0274	0.465555	0.0381391	26.2198
Atu4644	0.553724	0.0381918	26.1836
Atu2217	0.302183	0.038195	26.1815
Atu2712	0.313622	0.0383489	26.0763
Atu3891	0.75313	0.0384631	25.9989
Atu0044	0.243418	0.0388086	25.7675
Atu5082	0.72993	0.0389156	25.6966
Atu2439	0.032232	0.0389515	25.673
Atu5117	1.91335	0.0393066	25.441
Atu1803	0.368559	0.0405227	24.6775
Atu0402	0.560373	0.0415561	24.0638
Atu2603	0.388398	0.0416539	24.0074
Atu4405	0.153078	0.0421795	23.7082
Atu4538	0.350745	0.042601	23.4736
IG_Atu2586	3.38663	0.042952	23.2818
Atu0434	2.25589	0.0431831	23.1572
IG_Atu0524	4.34253	0.0434804	22.9988
Atu3916	0.692296	0.0437189	22.8734
Atu5121	2.40696	0.0440466	22.7032
Atu0171	0.675736	0.0442893	22.5788
Atu0295	0.0625478	0.0445979	22.4226
Atu3064	0.751423	0.0465344	21.4895
Atu1770	1.69727	0.0477929	20.9236
IG_Atu5023	0.354744	0.0500172	19.9931
Atu2827	0.306549	0.0504072	19.8384
Atu3788	0.549106	0.0507742	19.695
Atu0594	1.78946	0.0509311	19.6344
Atu0315	0.657188	0.0520773	19.2022
IG_Atu0068	9.09575	0.0528571	18.9189
Atu3542	1.07941	0.0529581	18.8829
IG_Atu1662	2.95532	0.0530303	18.8571
Atu3608	0.468855	0.0530661	18.8444
IG_Atu0843	0.877321	0.0534872	18.6961
Atu1380	0.515116	0.0551363	18.1369
Atu3959	0.725729	0.0551418	18.1351
IG_Atu3847	2.74781	0.0554286	18.0412
Atu3154	0.525275	0.0562298	17.7842
IG_Atu3839	0.247212	0.056274	17.7702
Atu1970	2.55059	0.0562862	17.7663
Atu0233	0.342355	0.056428	17.7217
Atu2726	0.797386	0.0571077	17.5108
Atu5007	0.690052	0.0576172	17.3559
Atu0916	4.9233	0.0577737	17.3089
IG_Atu4615	0.251418	0.0577778	17.3077
Atu1300	0.428028	0.0583701	17.1321
Atu4023	0.718955	0.0588087	17.0043
Atu2469	0.330856	0.05883	16.9981
IG_Atu1114	0.305157	0.0596366	16.7682
Atu4502	1.89373	0.0615368	16.2504
Atu3519	0.415957	0.0624906	16.0024
Atu1114	0.616641	0.0628148	15.9198
Atu1661	0.548471	0.0638264	15.6675
Atu2815	0.220234	0.064343	15.5417
IG_Atu4811	2.02977	0.0648314	15.4246
Atu3900	0.645128	0.0657164	15.2169
Atu4351	0.0714911	0.0659927	15.1532
Atu3730	0.300065	0.0660885	15.1312
Atu3364	0.274135	0.0664408	15.051
Atu4694	0.557138	0.0669353	14.9398
Atu3446	0.539487	0.0670706	14.9097
Atu1076	0.57982	0.0671068	14.9016
Atu1819	1.93525	0.0679004	14.7274
Atu1021	2.64463	0.0680106	14.7036
Atu1396	0.388835	0.0681399	14.6757
Atu3575	0.533776	0.068295	14.6424
Atu0527	0.829646	0.0683158	14.6379
IG_Atu2692	0.406383	0.0688853	14.5169
IG_Atu5419	0.373206	0.0690319	14.4861
Atu2657	0.294846	0.0701505	14.2551
Atu0930	0.666097	0.0702481	14.2353
IG_Atu0613	0.272366	0.0705134	14.1817
Atu4251	1.87656	0.0706459	14.1551
Atu2826	0.551673	0.070841	14.1161
Atu3798	0.344076	0.0709091	14.1026
Atu3961	0.534476	0.0709846	14.0876
Atu0069	0.141936	0.0711946	14.046
Atu5156	0.24505	0.0712518	14.0347
Atu0719	0.527668	0.071496	13.9868
Atu0599	0.108104	0.0714965	13.9867
Atu4607	0.649789	0.0715803	13.9703
IG_Atu1871	0.37124	0.071588	13.9688
IG_Atu5058	0.409683	0.0720185	13.8853
Atu2301	0.478197	0.0725744	13.779
IG_Atu6003	0.740249	0.0730346	13.6921
IG_Atu0528	0.321877	0.0731357	13.6732
Atu0181	0.188192	0.0731818	13.6646
IG_Atu5489	0.15528	0.07329	13.6444
Atu1129	0.660819	0.0736186	13.5835
IG_Atu0514	0.319396	0.0742352	13.4707
Atu2010	0.51013	0.0746448	13.3968
Atu5407	0.778392	0.0746885	13.3889
Atu0289	2.28385	0.0746956	13.3877
Atu1590	0.530665	0.0747953	13.3698
Atu2575	0.622921	0.0748586	13.3585
Atu5139	0.665894	0.0758734	13.1798
Atu0811	0.416692	0.0760382	13.1513
IG_Atu3358	0.31785	0.0765326	13.0663
Atu3517	0.231802	0.0770936	12.9712
Atu2538	0.474594	0.0771418	12.9631
Atu0586	0.214406	0.0782857	12.7737
Atu4440	44	0.0783831	12.7578
Atu1351	1.00659	0.0790779	12.6458
Atu0709	41	0.0791609	12.6325
Atu2783	0.719066	0.0791812	12.6293
Atu1132	1.78012	0.0793731	12.5987
IG_Atu3611	0.131876	0.0796231	12.5592
IG_Atu4357	0.393313	0.0797403	12.5407
IG_Atu5410	0.113612	0.0797406	12.5407
Atu2756	0.422512	0.079762	12.5373
IG_Atu3423	0.316756	0.079866	12.521
IG_Atu0564	0.147082	0.08	12.5
Atu4462	2.68048	0.080039	12.4939
Atu0588	0.626644	0.0802186	12.4659
IG_Atu1021	1.79691	0.080364	12.4434
Atu1270	23	0.0804132	12.4358
Atu2576	0.586331	0.0804881	12.4242
Atu4308	0.756989	0.0806057	12.4061
Atu3711	29	0.0809306	12.3563
Atu2555	0.349685	0.0811911	12.3166
Atu4266	0.697386	0.0812309	12.3106
IG_Atu0048	0.187426	0.0812774	12.3035
Atu4307	1.7637	0.0812929	12.3012
Atu5043	0.441826	0.0817507	12.2323
IG_Atu4734	0.104671	0.0818248	12.2212
Atu3895	0.523037	0.0819207	12.2069
Atu0419	11.3943	0.0820882	12.182
Atu5042	0.775363	0.0821455	12.1735
Atu3219	0.479904	0.0821757	12.169
Atu4494	5.73817	0.082366	12.1409
IG_Atu1438	0.198718	0.0824675	12.126
Atu2679	0.652462	0.0828402	12.0714
Atu6098	0.336343	0.0831746	12.0229
Atu2600	0.512918	0.083595	11.9624
Atu3953	0.452962	0.0836593	11.9532
Atu4219	0.869784	0.0837421	11.9414
Atu2558	0.568251	0.0842752	11.8659
IG_Atu2807	0.413022	0.0849953	11.7654
Atu6161	0.377938	0.0853089	11.7221
Atu4332	0.769865	0.0855888	11.6838
Atu1131	2.83368	0.0863826	11.5764
Atu2642	8.9746	0.087604	11.415
Atu1662	0.68457	0.0884163	11.3101
Atu1611	1.59217	0.0884445	11.3065
IG_Atu5077	0.349558	0.0884884	11.3009
Atu3899	0.492278	0.0885588	11.2919
Atu2370	0.440821	0.0887409	11.2688
Atu4522	0.402297	0.0888806	11.2511
Atu0576	0.637136	0.089646	11.155
IG_Atu3009	0.608315	0.0897938	11.1366
Atu3951	0.631483	0.090513	11.0481
Atu5173	0.386987	0.0911247	10.974
IG_Atu3708	0.335912	0.0911511	10.9708
Atu4641	0.828446	0.091564	10.9213
Atu3695	0.764511	0.0918036	10.8928
Atu1517	0.28767	0.0919472	10.8758
Atu2233	0.171032	0.0923366	10.8299
Atu2830	0.593112	0.0924301	10.819
Atu4218	0.714695	0.0930901	10.7423
Atu1976	2.26894	0.0934921	10.6961
IG_Atu2071	0.234998	0.0936323	10.6801
Atu5466	0.724555	0.0936464	10.6785
Atu1155	0.75766	0.093666	10.6762
Atu1371	0.60549	0.0937276	10.6692
Atu2728	0.492452	0.0944837	10.5838
Atu1808	0.440325	0.0945088	10.581
Atu3919	0.356336	0.0945238	10.5793
IG_Atu5075	0.419599	0.0949206	10.5351
Atu5072	0.619139	0.0949862	10.5278
Atu0436	0.749377	0.0950981	10.5155
Atu4867	0.654506	0.0951067	10.5145
Atu3740	0.450317	0.0962089	10.394
Atu0163	0.575793	0.0962248	10.3923
IG_Atu1349	0.473721	0.0962357	10.3912
IG_Atu6049	0.340455	0.0968636	10.3238
IG_Atu4611	0.598833	0.0973018	10.2773
Atu0369	0.534792	0.0973365	10.2736
Atu3582	0.29036	0.0975773	10.2483
IG_Atu5032	0.347806	0.0979604	10.2082
Atu2619	0.64282	0.0980958	10.1941
Atu4356	0.649272	0.0985565	10.1465
IG_Atu0149	0.174423	0.098803	10.1211
IG_Atu0641	0.292939	0.0991492	10.0858
IG_Atu1829	1.61592	0.0996323	10.0369
IG_Atu4049	0.0146588	0.1	10
Atu1894	0.0464479	0.1	10
IG_Atu3734	0.0597266	0.1	10
IG_Atu3616	0.450417	0.1	10
IG_Atu1899	2.78268	0.1	10
Atu0924	5.10272	0.1	10
Atu6040	7.21418	0.1	10
Atu3572	7.43112	0.1	10
IG_Atu0708	18	0.1	10
IG_Atu1417	19	0.1	10
IG_Atu1612	103	0.1	10
IG_Atu5086	0.626437	0.100022	9.99779
Atu4439	38.1241	0.100951	9.90579
IG_Atu0744	2.73954	0.101	9.90099
Atu2184	0.241429	0.101126	9.8887
IG_Atu3015	0.666389	0.101392	9.86275
IG_Atu0116	0.70356	0.10223	9.78182
Atu0712	0.404693	0.102551	9.75121
Atu5055	0.612701	0.102675	9.73944
IG_Atu5501	2.24214	0.102869	9.72106
Atu2552	0.0580306	0.102955	9.71301
IG_Atu4063	0.0420206	0.103	9.70874
IG_Atu6010	0.28141	0.103526	9.65941
IG_Atu1150	2.53092	0.103834	9.63071
IG_Atu0883	0.27263	0.104	9.61538
Atu6184	0.943775	0.104096	9.60649
Atu3623	0.502609	0.104298	9.58791
Atu0142	4.85097	0.104536	9.56604
Atu2569	0.56632	0.10469	9.55201
Atu1333	0.467465	0.104972	9.52631
Atu0700	1.80756	0.105021	9.52193
Atu3706	0.773066	0.105585	9.47107
IG_Atu1773	0.0453677	0.106	9.43396
Atu2597	0.436551	0.106292	9.40809
Atu0995	0.286205	0.106857	9.3583
Atu1786	0.0927777	0.107677	9.287
IG_Atu5514	0.597331	0.108435	9.22212
IG_Atu5039	0.665759	0.108557	9.21174
Atu2021	0.509284	0.108859	9.18622
IG_Atu5531	0.0273843	0.109	9.17431
Atu0650	0.983078	0.109127	9.16363
Atu1880	1.60722	0.109154	9.16136
Atu1784	0.600662	0.110926	9.015
Atu4849	0.84175	0.111953	8.93231
IG_Atu3608	0.0848126	0.112	8.92857
Atu4028	0.385752	0.112077	8.92248
IG_Atu6082	0.321617	0.112354	8.90041
Atu3172	0.591849	0.112544	8.88543
Atu4087	0.315784	0.112667	8.87574
IG_Atu2421	0.190165	0.113	8.84956
Atu1285	0.432971	0.11335	8.8222
IG_Atu2614	0.0857141	0.113803	8.78712
IG_Atu4315	2.57399	0.114	8.77193
IG_Atu2579	0.170858	0.11439	8.74205
IG_Atu3205	0.357921	0.114528	8.73149
Atu5003	0.18993	0.11473	8.71612
Atu1799	0.656848	0.114857	8.7065
Atu2610	0.460968	0.114876	8.70503
Atu6129	0.655106	0.115053	8.69164
Atu1257	0.764006	0.115216	8.67935
Atu1603	0.467288	0.115285	8.67416
IG_Atu5442	0.182334	0.115511	8.65716
Atu5484	0.753883	0.115757	8.63879
Atu3240	1.11037	0.115856	8.6314
Atu3425	0.120483	0.115886	8.62919
Atu3534	0.47327	0.116316	8.5973
Atu0013	0.571517	0.116402	8.59091
IG_Atu1503	0.555568	0.11682	8.56019
IG_Atu2279	0.67842	0.116882	8.55567
IG_Atu1458	0.367628	0.117104	8.53944
Atu3637	0.198086	0.117222	8.53081
Atu2057	1.0268	0.117321	8.5236
Atu5146	0.373769	0.11764	8.50052
Atu0673	0.338486	0.11789	8.48245
Atu1545	0.347212	0.118078	8.46898
Atu1056	0.38008	0.118461	8.4416
IG_Atu3637	0.115008	0.119	8.40336
Atu3552	0.267917	0.119037	8.40075
Atu2337	0.755246	0.119699	8.35427
Atu1303	0.607364	0.12059	8.29255
Atu0855	1.59696	0.120662	8.28763
Atu5128	0.692034	0.120814	8.27715
IG_Atu1980	0.023564	0.121	8.26446
Atu5513	0.460209	0.121537	8.22796
Atu1641	0.445157	0.121825	8.20847
IG_Atu4601	0.526246	0.122745	8.14698
Atu5207	0.641979	0.122993	8.13051
Atu4205	0.541336	0.123019	8.12882
Atu1480	0.265547	0.123021	8.12866
IG_Atu4655	0.216169	0.123959	8.0672
Atu2005	0.530052	0.123966	8.06673
Atu2402	0.406064	0.124291	8.04563
Atu2663	0.25132	0.124641	8.02302
Atu2639	80.974	0.125566	7.96395
Atu0363	0.858881	0.125571	7.96362
IG_Atu3194	0.603652	0.126377	7.91286
Atu3168	0.563132	0.126386	7.91229
Atu3207	2.18524	0.126746	7.88982
IG_Atu3091	0.469417	0.126769	7.88835
Atu0637	0.327327	0.127701	7.83082
Atu3212	0.722235	0.128348	7.79129
IG_Atu4671	0.292344	0.1284	7.78816
Atu1997	0.612418	0.128427	7.7865
IG_Atu1259	1.56035	0.128482	7.78322
Atu4441	0.780245	0.128483	7.78311
IG_Atu4885	0.222104	0.128766	7.76601
IG_Atu3025	2.0132	0.129	7.75194
Atu4624	0.574609	0.129624	7.71465
Atu6064	1.55031	0.129697	7.71025
IG_Atu1393	8.31171	0.129737	7.70791
Atu1990	1.53293	0.129844	7.70152
Atu4300	0.0325314	0.130238	7.67824
IG_Atu0666	3.78051	0.130571	7.65864
IG_Atu0890	0.259619	0.130928	7.63778
Atu0972	0.169012	0.131546	7.60189
IG_Atu5471	0.386985	0.13176	7.58956
IG_Atu0049	0.272719	0.132	7.57576
Atu4752	0.542561	0.132396	7.55309
Atu3887	0.371235	0.132807	7.5297
Atu1866	2.8289	0.132837	7.52802
Atu2565	0.478231	0.132867	7.52633
IG_Atu2434	0.361774	0.132931	7.52269
Atu1884	0.877338	0.133052	7.51584
Atu1560	42.0067	0.133109	7.51262
Atu3790	0.839798	0.133125	7.51173
Atu4278	0.560288	0.133454	7.49322
Atu5508	0.62962	0.133725	7.47803
Atu0575	0.594175	0.133766	7.47577
IG_Atu3406	0.444261	0.134002	7.4626
Atu0137	0.522579	0.134017	7.46171
Atu0482	0.557235	0.134136	7.45513
Atu4702	0.417773	0.13466	7.42609
Atu1427	0.394024	0.134683	7.42487
Atu2560	0.758965	0.135209	7.39596
Atu4200	0.377046	0.135349	7.38833
Atu2186	3.35208	0.135404	7.38529
Atu3244	0.934355	0.135518	7.37907
Atu0378	0.589406	0.135638	7.37258
Atu3946	0.576661	0.135644	7.37226
IG_Atu0021	0.311488	0.135714	7.36842
Atu1707	1.39088	0.135838	7.36171
Atu2743	0.795459	0.135848	7.36119
IG_Atu5432	0.369862	0.136714	7.31453
Atu3697	2.65921	0.136864	7.30652
IG_Atu0242	0.230621	0.137143	7.29167
Atu2522	0.702225	0.137243	7.28634
Atu1908	0.64335	0.137291	7.28378
IG_Atu6132	0.155887	0.137369	7.27969
Atu3343	2.14302	0.137448	7.27546
Atu0173	0.558011	0.137566	7.26924
Atu3928	0.695522	0.138215	7.23512
Atu2134	0.769383	0.13844	7.22336
IG_chrm_end	0.715916	0.138549	7.21766
Atu2193	5.03038	0.138571	7.21649
Atu2484	0.591832	0.138969	7.19584
IG_Atu0014	3.13241	0.139429	7.17213
Atu4214	0.519573	0.139444	7.17131
Atu0216	0.61575	0.139499	7.1685
Atu3527	0.537908	0.139906	7.14766
Atu3099	0.686585	0.139918	7.14703
IG_Atu4485	0.158105	0.140635	7.1106
Atu1086	0.939232	0.14085	7.09976
Atu1736	0.798288	0.140875	7.09851
Atu1733	3.84891	0.141339	7.07519
Atu5154	4.28239	0.14184	7.05021
Atu0816	0.72463	0.141958	7.04436
Atu5542	2.06826	0.142674	7.00898
Atu0365	0.798268	0.142782	7.00371
IG_Atu1911	0.00885936	0.142857	7
Atu4717	0.0164559	0.142857	7
Atu5141	0.638871	0.143259	6.98036
Atu0024	0.591576	0.143669	6.96045
Atu1054	0.35723	0.143909	6.94882
Atu0328	1.97988	0.143969	6.94596
Atu3777	0.768846	0.144063	6.9414
Atu6029	0.598607	0.144208	6.93441
IG_Atu3781	0.289013	0.144351	6.92758
Atu3006	0.700799	0.144476	6.92156
Atu6061	1.60567	0.144526	6.91919
IG_Atu3085	0.0142757	0.145	6.89655
Atu3097	0.715629	0.145358	6.87955
Atu0966	0.166826	0.145396	6.87776
IG_Atu2793	0.043217	0.145714	6.86275
Atu0993	0.722983	0.146164	6.84162
Atu0466	2.90461	0.147394	6.78453
IG_Atu3013	0.476471	0.148	6.75676
IG_Atu2242	0.312763	0.148492	6.73437
IG_Atu2615	0.732363	0.149436	6.69182
Atu1757	1.37894	0.149571	6.68578
IG_Atu0608	0.483427	0.149648	6.68236
Atu0357	0.471917	0.149683	6.68077
Atu4700	0.591977	0.150198	6.65786
Atu3731	0.461129	0.150373	6.65013
Atu0045	0.618728	0.150423	6.64791
Atu1986	0.777011	0.150794	6.63158
Atu0309	0.485028	0.151077	6.61912
Atu1921	0.694068	0.151342	6.60755
Atu3401	0.862584	0.151383	6.60578
Atu3988	0.573787	0.152419	6.56085
Atu1242	0.696961	0.152604	6.55289
Atu6077	1.28862	0.153105	6.53146
IG_Atu0251	0.174726	0.153155	6.52933
IG_Atu1340	0.526676	0.154246	6.48315
IG_Atu0309	0.0165643	0.154286	6.48148
Atu1441	3.13775	0.154707	6.46385
Atu5177	0.724931	0.154918	6.45503
IG_Atu1567	5.58983	0.155467	6.43223
Atu5066	0.940538	0.155513	6.43033
Atu0810	2.89914	0.155714	6.42202
Atu4729	0.761917	0.155842	6.41676
Atu4391	0.662779	0.155851	6.41639
IG_Atu6001	0.384819	0.15596	6.41192
Atu2816	0.824792	0.156059	6.40782
Atu3116	0.823672	0.156245	6.40019
Atu4514	0.60593	0.156618	6.38496
Atu4448	0.816993	0.15662	6.38488
Atu5029	0.756293	0.157027	6.36833
Atu4037	0.717175	0.157856	6.33489
IG_Atu3728	2.1161	0.1579	6.3331
Atu2557	0.0898763	0.15796	6.3307
IG_Atu4567	0.365656	0.158	6.32911
Atu3631	0.560959	0.158006	6.32889
IG_Atu3307	0.72165	0.158081	6.32587
Atu0501	0.767129	0.158082	6.32582
Atu4591	0.418516	0.158183	6.32179
Atu2042	0.697813	0.158738	6.2997
Atu3493	0.483335	0.158861	6.2948
IG_Atu2534	0.5297	0.158961	6.29085
IG_Atu2766	2.17391	0.159262	6.27895
Atu2596	0.685048	0.159473	6.27066
Atu0529	0.491369	0.159689	6.26218
Atu2566	0.56445	0.159731	6.26052
Atu0387	0.67795	0.159799	6.25787
Atu4345	0.617351	0.159902	6.25381
IG_Atu2490	0.346155	0.159981	6.25073
Atu4015	0.968148	0.160219	6.24146
Atu2585	3.05871	0.161585	6.18869
Atu0925	0.75744	0.16161	6.18773
Atu2012	0.81279	0.162195	6.16544
IG_Atu4015	0.32965	0.162241	6.16368
IG_Atu2708	0.556692	0.162338	6.16
Atu2632	0.0156963	0.162587	6.15056
IG_Atu2558	0.463665	0.162609	6.14973
Atu2579	0.389295	0.163306	6.12347
Atu2426	0.587441	0.163445	6.11828
Atu2534	0.735139	0.163455	6.11787
Atu3949	0.579611	0.163845	6.10332
Atu0680	0.564672	0.16391	6.10093
Atu1089	4	0.16394	6.09978
Atu2260	4.5264	0.164495	6.07922
Atu2746	0.00550418	0.164915	6.06374
IG_Atu4233	53	0.164915	6.06374
Atu5112	0.527985	0.16492	6.06356
Atu0769	6.90785	0.165297	6.04971
IG_Atu2384	0.0884051	0.165714	6.03448
IG_Atu0686	2.30658	0.16574	6.03354
Atu4262	0.760914	0.165772	6.03238
Atu3222	0.751691	0.166028	6.02308
Atu4664	0.740319	0.166065	6.02174
IG_Atu2642	0.0227623	0.166205	6.01668
IG_Atu5141	0.526943	0.16627	6.01432
Atu0146	0.766329	0.166334	6.01201
Atu0359	0.618931	0.166427	6.00863
Atu5074	1.01246	0.166617	6.00178
IG_Atu3925	0.578681	0.166965	5.98928
Atu2070	1.04376	0.167066	5.98565
Atu3494	1.69241	0.167505	5.96999
Atu4403	0.411765	0.167646	5.96494
Atu4456	0.503576	0.167734	5.96181
Atu3539	0.501242	0.167915	5.95541
Atu1328	19	0.168078	5.94961
Atu3119	0.983729	0.16815	5.94709
Atu4526	0.450036	0.168241	5.94386
Atu1258	0.433125	0.168254	5.94338
Atu2691	0.623091	0.168323	5.94094
Atu0065	0.726562	0.168339	5.94041
Atu5125	0.477863	0.168525	5.93382
IG_Atu5159	0.720011	0.168676	5.92852
Atu6078	0.802054	0.168995	5.91734
Atu3880	1.06247	0.169366	5.90437
Atu3767	0.55549	0.169479	5.90044
Atu0086	0.318042	0.169524	5.89888
Atu4146	0.578638	0.169617	5.89565
Atu1225	0.157357	0.170635	5.86047
Atu1016	3.28442	0.170915	5.85087
Atu1407	0.595061	0.171179	5.84185
Atu1295	0.195854	0.17119	5.84145
IG_Atu0897	0.192657	0.17125	5.83943
IG_Atu2441	0.486413	0.171642	5.82609
Atu0568	0.219948	0.171712	5.82369
Atu0246	0.706951	0.171761	5.82203
IG_Atu5440	0.666787	0.171987	5.8144
IG_Atu1560	0.0360564	0.172	5.81395
Atu1704	3.59297	0.172312	5.80341
IG_Atu0720	0.852921	0.17246	5.79844
Atu4631	0.683128	0.172593	5.79399
Atu0270	0.621166	0.172646	5.79221
IG_Atu0902	0.521155	0.172857	5.78512
Atu0139	4.84369	0.173	5.78035
Atu1983	2.71893	0.173091	5.77729
IG_Atu1830	1.86598	0.173095	5.77717
Atu4083	0.631102	0.17362	5.7597
Atu0949	0.80857	0.173883	5.75099
Atu3884	0.521178	0.174041	5.74576
Atu2536	0.49258	0.174334	5.73611
Atu2053	0.737411	0.174949	5.71594
Atu2242	1.89115	0.175011	5.71391
IG_Atu3429	7.33389	0.175724	5.69074
Atu1420	0.706263	0.175754	5.68977
Atu2133	0.701898	0.175881	5.68567
Atu4192	1.31815	0.176197	5.67546
Atu4020	0.631785	0.176229	5.67444
Atu4098	0.70291	0.176444	5.66751
IG_Atu1341	0.195622	0.176561	5.66378
Atu2362	0.485914	0.176897	5.65299
Atu2016	0.269278	0.177641	5.62934
Atu1207	2.05409	0.177916	5.62064
IG_Atu6014	1.15341	0.178285	5.609
Atu4418	1.83463	0.178349	5.60698
Atu5064	0.662357	0.178381	5.60599
Atu1488	0.73141	0.178952	5.58808
IG_Atu3375	0.252511	0.18	5.55556
Atu3739	0.303519	0.180208	5.54914
Atu3781	0.400751	0.180562	5.53826
Atu2024	1.34639	0.181182	5.51932
Atu0023	1.18299	0.182276	5.48618
IG_Atu1901	2.74298	0.182335	5.48442
Atu5133	0.91363	0.182364	5.48353
Atu4222	0.64204	0.182479	5.48007
Atu1984	0.858484	0.182562	5.4776
IG_Atu2123	0.195052	0.182736	5.47238
Atu3027	0.656972	0.183281	5.45609
Atu2360	1.74176	0.18357	5.44753
Atu4495	1.64046	0.183622	5.44598
Atu5448	0.419118	0.18398	5.43536
Atu3196	1.93526	0.184173	5.42968
Atu2470	0.451724	0.184452	5.42146
Atu5089	0.537468	0.18454	5.41889
Atu5172	0.60266	0.184543	5.41878
IG_Atu4237	0.11833	0.184546	5.41871
Atu2707	0.605464	0.185121	5.40188
IG_Atu0388	0.667428	0.185279	5.39727
Atu2081	0.569437	0.185412	5.39339
Atu1680	1.49629	0.185625	5.38719
Atu6177	1.19111	0.185641	5.38674
Atu2564	1.05924	0.185973	5.37712
Atu2083	0.729189	0.186081	5.374
Atu2505	0.606771	0.186258	5.36891
IG_Atu1440	0.676677	0.18643	5.36393
Atu2768	0.622634	0.186797	5.35342
Atu1240	2.1462	0.18704	5.34646
Atu5494	0.51335	0.187075	5.34546
Atu5197	0.724542	0.187168	5.3428
Atu3725	1.01867	0.187268	5.33995
Atu0268	0.0198013	0.187273	5.33981
IG_Atu3909	0.507073	0.188328	5.30989
Atu3912	2.28062	0.188345	5.3094
Atu1501	3.16783	0.188421	5.30727
Atu3687	0.901659	0.188541	5.3039
Atu2823	1.77765	0.188726	5.29868
IG_Atu2477	0.382254	0.189127	5.28745
Atu0508	0.427136	0.189627	5.27351
IG_Atu2389	0.209122	0.19	5.26316
Atu1576	0.647762	0.190099	5.26042
IG_Atu1572	0.512134	0.190159	5.25876
Atu1440	0.855635	0.190239	5.25654
Atu3113	0.72858	0.190366	5.25304
Atu4878	0.766291	0.190455	5.25059
Atu0897	0.735256	0.190811	5.24079
IG_Atu5174	0.508859	0.191005	5.23546
IG_Atu4481	2.12425	0.191329	5.22661
Atu3487	0.434327	0.191671	5.21726
IG_Atu0008	2.27768	0.191758	5.21492
IG_Atu2164	0.0607824	0.192	5.20833
Atu3991	0.83527	0.19205	5.20698
IG_Atu0833	0.506185	0.192222	5.20231
IG_Atu3062	0.364838	0.192967	5.18224
Atu2832	0.550703	0.193041	5.18024
Atu1494	0.770712	0.193471	5.16872
Atu1435	0.62128	0.19381	5.15971
Atu3869	0.772996	0.194026	5.15394
Atu3137	0.678156	0.194389	5.14432
Atu3518	0.746775	0.19445	5.1427
Atu4157	0.76894	0.194993	5.12838
IG_Atu1656	3.62791	0.195	5.12821
Atu2764	0.587386	0.195303	5.12025
IG_Atu3476	2.14605	0.195952	5.10328
Atu3976	0.639136	0.196081	5.09994
Atu3693	0.658155	0.196277	5.09484
Atu2486	0.845606	0.196403	5.09158
Atu3935	1.01158	0.19676	5.08235
Atu1825	5.34728	0.196866	5.07961
Atu4873	0.844695	0.197105	5.07344
Atu2615	0.74608	0.197193	5.07118
IG_Atu0373	0.787373	0.197298	5.06848
Atu3248	0.306417	0.197541	5.06225
Atu0094	0.584096	0.197543	5.0622
Atu0010	0.651859	0.197736	5.05725
IG_Atu1252	3.67527	0.198	5.05051
Atu0358	0.0355864	0.198182	5.04587
Atu3996	0.297068	0.198193	5.04557
Atu5497	0.701712	0.198455	5.03893
Atu1744	0.468459	0.198759	5.03122
IG_1	0.499866	0.198965	5.02601
IG_Atu4029	0.176045	0.199	5.02513
Atu2143	0.847146	0.199109	5.02237
IG_Atu3372	0.72443	0.199188	5.02037
Atu3972	0.694399	0.199448	5.01384
Atu2822	0.609122	0.199582	5.01046
Atu0430	1.87786	0.199635	5.00915
Atu1477	0.544501	0.199651	5.00873
Atu0777	0.342987	0.199697	5.00759
Atu1050	0.772449	0.199737	5.00657
Atu1972	1.98241	0.199919	5.00202
IG_Atu1648	0.156217	0.2	5
Atu3904	0.551732	0.200431	4.98925
Atu5416	0.218334	0.201143	4.97159
IG_Atu3853	4.96041	0.20119	4.97041
Atu4534	0.83993	0.202337	4.94225
IG_Atu1311	0.0520367	0.202857	4.92958
Atu2739	0.707918	0.203092	4.92388
Atu4642	1.55377	0.203321	4.91833
Atu0267	0.541855	0.203342	4.91783
Atu4872	1.61179	0.203489	4.91428
IG_Atu4112	0.265505	0.203643	4.91056
Atu2289	0.730773	0.203827	4.90612
Atu2441	0.65418	0.204071	4.90025
IG_Atu2732	0.69184	0.204149	4.89838
Atu1887	0.361244	0.204488	4.89026
Atu0640	0.669709	0.204508	4.88979
Atu3261	0.950334	0.204572	4.88825
Atu0101	0.51794	0.204744	4.88415
IG_Atu3190	0.39248	0.205081	4.87613
Atu0102	1.0053	0.205581	4.86426
Atu0286	1.93935	0.205628	4.86316
IG_Atu0665	0.393799	0.206349	4.84615
Atu2287	0.875483	0.206374	4.84558
Atu4197	0.831875	0.206392	4.84516
Atu3102	0.80979	0.206533	4.84185
IG_Atu3633	0.187607	0.206825	4.835
Atu5453	0.642131	0.206926	4.83264
Atu2616	0.718477	0.206974	4.83152
Atu3411	0.438353	0.207267	4.8247
Atu4590	0.621484	0.207413	4.8213
Atu5149	1.89679	0.2083	4.80076
Atu2015	0.812891	0.208301	4.80074
Atu2136	0.834766	0.208488	4.79644
Atu0660	2.60455	0.208598	4.79392
IG_Atu0848	0.293534	0.208859	4.78793
Atu4536	2.67802	0.208899	4.78701
Atu5268	0.0814048	0.209114	4.78207
Atu4489	0.478544	0.209213	4.77981
IG_Atu3771	0.479848	0.209303	4.77776
IG_Atu4124	0.455143	0.21	4.7619
IG_Atu0834	3.75545	0.210216	4.757
IG_Atu2022	2.27345	0.210303	4.75504
IG_Atu3147	0.75623	0.210653	4.74715
IG_Atu0464	0.422007	0.210857	4.74255
IG_Atu3745	0.431475	0.210857	4.74255
Atu3712	0.319497	0.211122	4.73659
Atu0476	2.64954	0.211605	4.72579
Atu2511	1.0484	0.212181	4.71297
Atu2194	0.334396	0.212222	4.71204
Atu1077	0.500611	0.212372	4.70871
Atu0937	0.760143	0.212426	4.70752
Atu3813	0.565203	0.212534	4.70513
IG_Atu4860	0.411823	0.212593	4.70381
Atu2346	0.68932	0.21283	4.69858
Atu0184	3.85935	0.212872	4.69766
IG_Atu4501	23.9835	0.213	4.69484
Atu0345	0.895526	0.213738	4.67862
Atu4395	0.733228	0.214084	4.67107
IG_Atu3793	0.547022	0.214346	4.66537
Atu4851	1.02699	0.214407	4.66402
Atu5124	0.763404	0.214442	4.66327
Atu4022	0.902827	0.214471	4.66264
Atu3163	1.02033	0.214716	4.65731
IG_Atu0293	0.89498	0.214985	4.6515
Atu3107	2.48118	0.215282	4.64506
Atu4120	0.632885	0.215488	4.64063
Atu2137	0.397994	0.215743	4.63514
Atu1210	1.33785	0.215772	4.63451
Atu1367	0.748205	0.216121	4.62703
Atu0264	1.41965	0.21631	4.62298
Atu3278	1.50669	0.216328	4.62261
IG_Atu3825	0.965155	0.216459	4.6198
Atu1322	1.6648	0.216494	4.61906
Atu3359	0.758296	0.216496	4.61902
Atu2122	2.05965	0.216604	4.61672
IG_Atu0932	0.408032	0.217	4.60829
Atu1653	0.864381	0.217285	4.60224
Atu5441	2.13601	0.217526	4.59715
Atu0657	0.511501	0.217818	4.59098
Atu1080	0.762484	0.217988	4.58741
Atu6050	2.49169	0.218392	4.57891
Atu5037	2.15854	0.218765	4.57111
Atu2347	1.74596	0.21907	4.56475
Atu0543	1.42361	0.21916	4.56288
Atu0001	0.817746	0.219829	4.549
IG_Atu2580	0.620255	0.220019	4.54507
Atu2456	0.508123	0.220329	4.53866
IG_Atu0888	0.497111	0.220433	4.53653
Atu3840	1.72744	0.220762	4.52977
Atu3423	3.72617	0.220857	4.52781
Atu2525	0.845941	0.220895	4.52703
IG_Atu3211	0.111242	0.22095	4.52591
Atu3799	2.00131	0.220988	4.52513
IG_Atu2553	0.0906676	0.221	4.52489
Atu0364	0.465737	0.221356	4.51761
Atu5307	1.13146	0.221383	4.51707
Atu3841	0.568682	0.222376	4.49689
Atu6114	4.1923	0.222413	4.49615
IG_Atu2308	2.08094	0.222652	4.49132
IG_Atu3317	0.231516	0.222736	4.48962
Atu1575	0.658025	0.222962	4.48508
Atu2339	1.38727	0.222993	4.48445
IG_Atu5434	0.18173	0.223	4.4843
IG_Atu5206	2.53631	0.223234	4.4796
Atu2120	0.563043	0.223276	4.47875
Atu3872	0.340145	0.223375	4.47677
Atu1569	0.500803	0.223479	4.4747
Atu0871	1.45566	0.22364	4.47148
IG_Atu1363	0.324493	0.225	4.44444
Atu1567	0.635841	0.22508	4.44287
IG_Atu3073	0.568914	0.225397	4.43662
Atu0393	1.41902	0.225409	4.43638
Atu2235	2.10463	0.225804	4.42862
Atu1570	3.02632	0.226072	4.42336
Atu5477	1.02708	0.226462	4.41576
Atu1505	0.274945	0.226515	4.41472
Atu0148	1.80098	0.226523	4.41456
Atu2572	0.555974	0.226735	4.41043
IG_Atu3883	0.402753	0.227219	4.40103
Atu0593	1.9489	0.22737	4.39813
Atu2116	1.98513	0.228025	4.38548
Atu0544	0.539311	0.228136	4.38334
Atu2277	0.74125	0.228184	4.38243
Atu3044	0.727825	0.228497	4.37642
Atu2803	0.433443	0.228597	4.37451
Atu3757	0.204722	0.228764	4.37131
IG_Atu3721	0.30967	0.229	4.36681
Atu4233	0.736614	0.229143	4.36409
IG_Atu3800	0.725241	0.229236	4.36233
IG_Atu1740	1.00205	0.229445	4.35834
Atu2537	0.552014	0.229559	4.35617
Atu2696	0.565831	0.229579	4.35579
IG_Atu5467	0.746625	0.229683	4.35383
IG_Atu2675	0.035069	0.22986	4.35047
IG_Atu3804	1.26928	0.229889	4.34993
IG_Atu3790	1.70517	0.23	4.34783
Atu3564	0.837805	0.230299	4.34219
Atu3842	0.818535	0.231149	4.32621
Atu0784	0.769451	0.231191	4.32543
Atu3934	1.96138	0.231438	4.32081
Atu4000	0.697189	0.231676	4.31637
Atu4108	0.392326	0.231879	4.3126
Atu0498	0.603793	0.231948	4.31131
Atu1853	0.65189	0.232162	4.30733
Atu3362	0.757892	0.232322	4.30438
Atu3574	0.74782	0.232353	4.30379
Atu3315	0.669451	0.232409	4.30276
IG_Atu2397	4.49144	0.232413	4.30269
Atu0977	3.0113	0.232484	4.30138
Atu6164	0.573655	0.233127	4.28952
Atu2353	3.91578	0.233143	4.28922
IG_Atu1429	32.9402	0.233831	4.27658
Atu4176	0.266346	0.234152	4.27073
Atu1000	0.713238	0.234157	4.27063
Atu0674	1.76991	0.234158	4.27062
Atu2762	0.451869	0.234189	4.27005
IG_Atu4853	0.574558	0.234267	4.26864
Atu4255	0.671295	0.234586	4.26282
Atu0140	4.4831	0.234705	4.26067
Atu4319	0.486267	0.2349	4.25712
Atu4885	0.566733	0.234936	4.25648
Atu0353	0.581286	0.234959	4.25606
IG_Atu5416	0.766108	0.235448	4.24722
Atu1343	0.530762	0.235855	4.2399
IG_Atu2728	0.581708	0.23619	4.23387
Atu2833	0.337516	0.236323	4.23149
Atu4008	2.30794	0.23754	4.20981
Atu2359	0.852555	0.237625	4.20831
Atu3824	1.19032	0.23784	4.20451
Atu3066	0.7212	0.237971	4.2022
Atu2040	0.505931	0.238486	4.19311
Atu1699	0.495423	0.238637	4.19046
Atu2586	0.650296	0.238812	4.18739
Atu4877	1.245	0.238946	4.18505
Atu3336	0.141853	0.239429	4.17661
Atu0861	2.07561	0.239524	4.17495
IG_Atu4854	1.78009	0.239947	4.16759
Atu2312	1.16075	0.240049	4.16582
Atu0879	2.55267	0.240118	4.16462
IG_Atu0261	0.401683	0.240455	4.15879
Atu3420	1.09003	0.240527	4.15754
Atu1729	0.984571	0.24122	4.14559
Atu3228	0.937472	0.241657	4.13809
Atu4130	0.686385	0.241658	4.13808
IG_Atu2091	0.389582	0.241714	4.13712
Atu4662	0.975841	0.242045	4.13146
Atu0079	2.34386	0.242255	4.12788
Atu5502	1.05028	0.242289	4.1273
Atu5046	2.02139	0.242424	4.125
Atu2236	0.675106	0.242487	4.12393
Atu2798	1.09617	0.242686	4.12056
Atu1762	0.738532	0.242871	4.11741
Atu3184	0.491509	0.243085	4.11379
Atu0987	22.0286	0.243108	4.1134
Atu3175	0.749382	0.243239	4.11119
Atu1918	1.58728	0.243374	4.1089
Atu4412	0.835456	0.243547	4.10599
IG_Atu2171	0.637213	0.243884	4.10032
Atu0118	0.882308	0.244046	4.09759
Atu0735	0.630997	0.244048	4.09755
Atu0628	1.6169	0.244246	4.09424
IG_Atu0815	0.749974	0.24481	4.08479
Atu0231	0.733823	0.24506	4.08063
Atu3557	1.21879	0.245639	4.07101
Atu4185	2.03498	0.245648	4.07086
Atu5035	0.792984	0.245929	4.06622
Atu5167	1.37	0.245932	4.06617
Atu3871	0.905356	0.246026	4.06461
IG_Atu0924	0.808542	0.24662	4.05482
Atu1999	0.572623	0.246652	4.0543
IG_Atu4033	5.63765	0.246857	4.05093
Atu3348	0.675791	0.247283	4.04395
Atu4075	0.57211	0.247466	4.04096
Atu4892	0.82528	0.247505	4.04032
Atu0311	0.777265	0.247654	4.0379
Atu2740	0.786635	0.248036	4.03167
Atu3971	0.807442	0.248253	4.02814
Atu1119	0.449436	0.248466	4.02469
IG_Atu0484	0.700133	0.249091	4.0146
Atu3810	0.804694	0.24914	4.01381
Atu5017	0.816313	0.249181	4.01314
IG_Atu5517	0.528649	0.249307	4.01113
Atu3964	0.638816	0.249355	4.01035
Atu0812	1.20476	0.249669	4.0053
IG_Atu3772	0.401824	0.249714	4.00458
IG_Atu2130	0.580399	0.249921	4.00127
Atu4378	0.721121	0.250476	3.9924
Atu0893	1.61453	0.250486	3.99224
IG_Atu6181	0.223699	0.250605	3.99035
IG_Atu1029	0.522909	0.250638	3.98982
Atu0018	1.81223	0.250801	3.98723
IG_Atu4026	0.743675	0.250813	3.98703
Atu3391	0.623753	0.250872	3.98609
Atu2730	1.03631	0.250939	3.98504
Atu1823	0.305756	0.250978	3.98441
Atu4661	0.901051	0.251333	3.97879
IG_Atu3191	1.83817	0.251364	3.9783
IG_Atu4629	0.251871	0.251429	3.97727
Atu4816	1.1951	0.252116	3.96643
IG_Atu2282	1.4846	0.25254	3.95977
Atu1018	2.36086	0.252578	3.95918
Atu0905	0.156746	0.253	3.95257
Atu3120	0.337682	0.253139	3.95041
IG_Atu4864	0.100994	0.253333	3.94737
Atu4153	0.821616	0.253696	3.94173
IG_Atu4692	1.6129	0.253901	3.93854
Atu0519	1.9579	0.254404	3.93076
IG_Atu3408	2.74292	0.254857	3.92377
Atu0813	0.491632	0.255076	3.9204
Atu2500	1.76254	0.25517	3.91896
IG_Atu6011	0.47834	0.255459	3.91453
IG_Atu4492	0.455265	0.255514	3.91369
IG_Atu0266	2.44858	0.255874	3.90817
Atu1460	0.308769	0.256286	3.90189
Atu5523	0.496348	0.256503	3.89859
Atu0131	0.755644	0.256966	3.89157
Atu0847	0.334793	0.257035	3.89053
IG_Atu1131	0.867682	0.257742	3.87985
Atu2106	0.878329	0.257898	3.8775
Atu1394	0.729704	0.258111	3.8743
Atu0204	0.926595	0.258383	3.87022
Atu0072	0.768123	0.258469	3.86894
IG_Atu3568	2.76949	0.258857	3.86313
IG_Atu0091	0.198716	0.258937	3.86194
Atu1357	1.12347	0.258977	3.86135
Atu1673	1.1066	0.259028	3.86059
Atu4784	0.665445	0.259187	3.85822
Atu5545	1.57262	0.259444	3.85439
Atu6128	0.290691	0.259472	3.85399
Atu3755	0.704076	0.259497	3.85362
IG_Atu4377	4.25621	0.26	3.84615
Atu3987	0.480794	0.260126	3.84429
Atu2162	0.575888	0.260226	3.84281
Atu6089	1.33328	0.260887	3.83308
Atu2002	0.806835	0.26108	3.83025
Atu3889	0.6747	0.261099	3.82996
IG_Atu3952	0.475899	0.261111	3.82979
IG_Atu2481	14.5024	0.261471	3.82452
Atu1072	0.553699	0.261585	3.82285
Atu0009	0.753694	0.261779	3.82001
Atu0940	1.68739	0.261941	3.81765
IG_Atu4308	1.70445	0.262057	3.81596
Atu1293	0.624882	0.262115	3.81512
Atu0536	0.400272	0.262252	3.81312
IG_Atu4647	0.145828	0.262552	3.80876
Atu0116	0.473444	0.262824	3.80483
Atu1347	0.984458	0.263008	3.80217
Atu5498	1.36186	0.264285	3.78379
Atu3375	1.66482	0.264297	3.78362
Atu4812	1.85797	0.264514	3.78052
IG_Atu0588	0.254303	0.264524	3.78038
Atu1734	15.0665	0.264567	3.77977
Atu3952	0.678377	0.264876	3.77535
Atu6130	2.03359	0.265046	3.77293
IG_Atu3527	0.62266	0.265146	3.77151
Atu1802	0.723163	0.265153	3.7714
IG_Atu1751	0.667989	0.265429	3.76749
IG_Atu2439	0.621447	0.265537	3.76596
Atu3074	0.69522	0.265628	3.76466
Atu3998	0.768211	0.265681	3.76391
Atu3204	0.766847	0.266482	3.7526
Atu1702	0.726537	0.267667	3.73599
IG_Atu4607	0.639251	0.267838	3.7336
IG_Atu5158	0.424179	0.26796	3.7319
Atu3088	0.653065	0.26858	3.72328
Atu4800	0.818332	0.26868	3.72191
IG_Atu4256	0.458643	0.268889	3.71901
Atu6037	0.81549	0.269354	3.71259
Atu3227	1.84325	0.269505	3.7105
Atu2400	0.316566	0.269559	3.70976
IG_Atu4877	3.7073	0.269603	3.70916
Atu4747	1.24909	0.269647	3.70855
IG_Atu0772	0.525898	0.269884	3.7053
IG_Atu2664	0.0369607	0.27	3.7037
Atu1857	0.728589	0.270236	3.70047
IG_Atu1207	0.675339	0.270714	3.69393
Atu3847	0.700555	0.270825	3.69242
IG_Atu0029	0.601145	0.270999	3.69005
Atu4190	0.825324	0.271569	3.68231
Atu2732	0.706586	0.271934	3.67737
IG_Atu3635	0.572478	0.271984	3.67668
Atu0107	0.60008	0.272286	3.67261
Atu2745	0.862622	0.272499	3.66974
Atu4846	0.990509	0.272585	3.66858
Atu2119	0.639028	0.272619	3.66813
Atu3862	0.525668	0.272671	3.66742
Atu6066	0.674545	0.273012	3.66284
Atu1915	1.00407	0.273075	3.662
Atu4529	0.91287	0.273086	3.66185
Atu4112	0.477052	0.273506	3.65623
Atu0092	0.738208	0.273553	3.65559
Atu6105	0.77617	0.273656	3.65423
Atu5438	0.858395	0.27377	3.65271
IG_Atu4164	0.259841	0.273896	3.65102
Atu0502	0.846537	0.274051	3.64895
Atu2200	0.219966	0.274263	3.64614
IG_Atu0656	7.15908	0.274286	3.64583
Atu4667	1.34466	0.274469	3.64341
IG_Atu3605	6.3315	0.274683	3.64057
Atu4801	0.807663	0.274709	3.64022
Atu0421	10.5284	0.274735	3.63987
Atu2020	2.60358	0.274821	3.63873
Atu0548	0.775089	0.274888	3.63784
IG_Atu3453	8.7798	0.275483	3.62999
Atu4865	0.760508	0.275609	3.62832
Atu1100	0.363994	0.276149	3.62123
IG_Atu5034	2.37264	0.276211	3.62041
Atu1765	1.71179	0.27627	3.61965
Atu3833	0.609754	0.276556	3.6159
Atu3792	1.39336	0.276961	3.61062
IG_Atu5491	0.58136	0.277025	3.60978
IG_Atu4021	0.491961	0.277464	3.60407
Atu0071	1.29351	0.277564	3.60278
Atu0036	0.0546252	0.277778	3.6
IG_Atu0916	1.48685	0.277876	3.59873
IG_Atu2202	3.13662	0.277944	3.59785
Atu2278	0.706374	0.278355	3.59253
IG_Atu2429	0.534024	0.278397	3.59199
Atu1451	1.30752	0.278401	3.59194
Atu3678	2.41973	0.278571	3.58974
Atu0022	36.091	0.278788	3.58696
IG_Atu0108	0.61071	0.278831	3.5864
Atu0666	0.502918	0.279039	3.58373
Atu4018	0.401293	0.279147	3.58234
Atu2372	1.32396	0.279837	3.5735
IG_Atu3874	0.728607	0.279874	3.57304
Atu3146	1.03206	0.280147	3.56955
Atu4780	0.819097	0.280151	3.5695
Atu4306	0.250435	0.280303	3.56757
Atu6059	0.598524	0.280366	3.56677
Atu1885	2.87042	0.280472	3.56542
IG_Atu0312	0.433569	0.280476	3.56537
Atu4297	1.10579	0.280514	3.56489
IG_Atu4171	1.89074	0.280581	3.56403
Atu0781	0.705829	0.280601	3.56377
Atu1020	18.2512	0.280738	3.56204
Atu1697	1.98811	0.280783	3.56147
IG_Atu4880	0.638325	0.28088	3.56023
Atu3198	0.724701	0.281114	3.55728
Atu3858	0.641581	0.281144	3.5569
Atu3948	0.714374	0.281227	3.55584
Atu4805	0.907263	0.281315	3.55473
Atu3161	1.39927	0.281463	3.55287
IG_Atu2369	1.28886	0.281474	3.55272
Atu4169	0.611985	0.28158	3.55139
Atu0989	0.933413	0.282377	3.54137
Atu0552	0.642228	0.282966	3.534
Atu1098	1.64248	0.282987	3.53373
Atu0844	1.26973	0.282992	3.53367
IG_Atu0821	3.59673	0.283065	3.53275
Atu2368	2.80065	0.28315	3.5317
IG_Atu3121	0.470621	0.28321	3.53095
Atu5519	0.792599	0.283241	3.53057
Atu0595	1.78392	0.283778	3.52388
IG_Atu3743	2.60896	0.283829	3.52325
Atu1739	1.61199	0.284448	3.51558
Atu6094	1.00403	0.285061	3.50803
Atu5185	0.738582	0.285167	3.50672
IG_Atu3219	0.953415	0.285255	3.50563
Atu1078	0.288169	0.28526	3.50557
Atu6182	1.2372	0.285263	3.50554
Atu2793	1.13767	0.285326	3.50476
IG_Atu1312	1.86112	0.28539	3.50398
Atu4866	2.54294	0.285971	3.49685
Atu4508	0.626245	0.285974	3.49682
Atu4593	1.73626	0.286158	3.49458
Atu3392	1.96875	0.286253	3.49342
Atu1750	1.32532	0.287007	3.48424
Atu4447	1.38374	0.287081	3.48334
Atu2451	0.693436	0.287132	3.48272
IG_Atu0322	0.290985	0.288	3.47222
Atu3072	0.991677	0.288179	3.47006
Atu3947	1.05202	0.288202	3.46979
IG_Atu5009	0.540223	0.288418	3.46718
IG_Atu1691	1.02822	0.288621	3.46475
Atu5027	1.63659	0.288747	3.46324
Atu2465	0.601134	0.288898	3.46143
IG_Atu4789	0.93321	0.289405	3.45537
Atu4697	0.838629	0.289451	3.45481
Atu2704	0.624524	0.289683	3.45205
Atu2777	0.234777	0.290329	3.44436
Atu0739	1.19389	0.290557	3.44167
IG_Atu2764	0.538162	0.29056	3.44163
Atu0263	0.873967	0.29087	3.43796
Atu0838	0.77417	0.290947	3.43705
Atu4019	1.87381	0.291526	3.43023
Atu3721	0.553034	0.291775	3.4273
Atu2403	2.50722	0.292	3.42466
Atu1447	0.0746521	0.292016	3.42447
Atu1453	0.646486	0.292042	3.42416
Atu1003	0.740868	0.292164	3.42274
IG_Atu5529	1.32612	0.292513	3.41865
Atu5199	0.98512	0.292623	3.41737
Atu1716	0.327908	0.292841	3.41483
Atu0134	0.61738	0.292949	3.41357
IG_Atu3154	0.253887	0.293	3.41297
Atu4583	1.59041	0.293033	3.41259
Atu2733	0.313732	0.293333	3.40909
Atu2670	0.55063	0.293754	3.4042
Atu4879	1.62164	0.293859	3.40299
Atu4523	0.569702	0.29393	3.40217
Atu4341	0.766732	0.294104	3.40016
IG_Atu0483	1.87018	0.294127	3.39989
IG_Atu3324	0.733037	0.294307	3.39781
IG_Atu1010	0.66126	0.294374	3.39704
Atu3698	2.12894	0.29439	3.39685
Atu6022	0.681229	0.294483	3.39578
Atu5178	1.02887	0.294531	3.39523
IG_Atu2244	0.934983	0.294563	3.39486
Atu4299	2.04076	0.294954	3.39036
Atu2246	0.388615	0.295	3.38983
Atu4595	1.14688	0.295382	3.38545
Atu2661	3.56418	0.296229	3.37576
Atu2076	0.969512	0.296484	3.37286
IG_Atu3166	0.318702	0.296699	3.37042
Atu2790	0.50082	0.29676	3.36973
Atu4518	0.833151	0.296884	3.36832
IG_Atu0800	0.153549	0.297381	3.36269
IG_Atu2234	2.49127	0.297381	3.36269
IG_Atu4107	0.844775	0.297429	3.36215
Atu5488	1.12057	0.298037	3.35529
Atu2371	0.6554	0.298141	3.35412
Atu2629	1.80921	0.298422	3.35096
IG_Atu5126	0.156152	0.298609	3.34886
Atu5456	0.708909	0.298838	3.34629
Atu2147	0.838606	0.299102	3.34335
Atu4156	0.594145	0.299178	3.34249
Atu5159	0.918668	0.299347	3.3406
Atu0294	0.284946	0.299401	3.34
IG_Atu1622	0.400672	0.3	3.33333
IG_Atu4675	0.972085	0.300207	3.33103
IG_Atu4205	1.46018	0.30021	3.331
Atu5080	0.762373	0.30026	3.33045
IG_Atu2074	1.09141	0.300397	3.32893
Atu0399	0.985625	0.300771	3.32479
IG_Atu0478	2.04211	0.30088	3.32358
IG_Atu0412	0.701629	0.301026	3.32198
Atu4407	1.26039	0.301101	3.32114
Atu0961	1.02713	0.301284	3.31913
Atu0117	0.479019	0.301365	3.31823
Atu1133	0.614365	0.301635	3.31527
Atu5195	0.928803	0.301736	3.31415
Atu2475	1.44291	0.301744	3.31406
IG_Atu0718	0.818876	0.301791	3.31355
Atu0878	0.797934	0.301939	3.31193
Atu1633	1.15661	0.302165	3.30945
Atu3643	0.813714	0.303004	3.30029
Atu3043	0.573491	0.303012	3.3002
Atu0975	3.26077	0.303195	3.29821
Atu2684	2.8703	0.303204	3.29811
Atu1658	0.761216	0.303227	3.29786
Atu1410	0.50397	0.303852	3.29108
Atu5476	0.92211	0.303876	3.29082
IG_Atu1300	0.18845	0.304	3.28947
Atu4788	0.64614	0.304078	3.28863
Atu4119	0.510272	0.304127	3.2881
Atu0904	0.559848	0.304137	3.28799
IG_Atu2000	0.322796	0.304272	3.28654
Atu3933	0.723133	0.304445	3.28466
Atu2510	0.695445	0.304591	3.28309
IG_Atu0035	0.330567	0.30513	3.27729
Atu2737	0.790286	0.305229	3.27623
IG_Atu5494	0.266818	0.305276	3.27573
IG_Atu3658	0.691071	0.305485	3.27349
IG_Atu2446	0.684189	0.305995	3.26803
Atu2604	0.798342	0.306234	3.26547
Atu4289	0.692642	0.306636	3.2612
Atu0202	0.602347	0.3067	3.26051
Atu3095	0.618462	0.306996	3.25737
Atu2411	1.443	0.307329	3.25384
Atu2114	1.03988	0.307601	3.25097
Atu5450	1.94603	0.307747	3.24942
IG_Atu0313	0.571423	0.307769	3.24919
Atu4759	2.1723	0.307825	3.2486
Atu4528	0.228727	0.308117	3.24552
Atu3292	1.53868	0.308125	3.24544
Atu6001	0.67856	0.308159	3.24508
IG_1	0.668396	0.308219	3.24445
IG_Atu4344	0.222519	0.308744	3.23893
IG_Atu1088	0.414905	0.30904	3.23583
Atu0433	0.578325	0.309062	3.2356
Atu0403	0.673352	0.309359	3.23249
IG_Atu0617	0.273107	0.309488	3.23114
Atu3490	0.604	0.309632	3.22964
Atu0981	1.73326	0.309857	3.22729
Atu4464	1.17734	0.30989	3.22695
IG_Atu4362	0.248797	0.31	3.22581
Atu4044	0.960596	0.310239	3.22332
IG_Atu1769	0.463815	0.310315	3.22253
Atu0412	0.694232	0.310714	3.21839
Atu2742	0.893611	0.310781	3.2177
IG_Atu0539	0.326924	0.310857	3.21691
IG_Atu2535	0.676886	0.311143	3.21396
Atu4580	0.76214	0.311146	3.21393
Atu1547	0.907317	0.31116	3.21378
IG_Atu1067	1.03556	0.311374	3.21158
IG_Atu1099	0.385492	0.311429	3.21101
Atu0073	0.809353	0.311464	3.21064
Atu0701	2.68476	0.311484	3.21044
IG_Atu4502	0.815585	0.31149	3.21038
IG_Atu0596	0.479614	0.311515	3.21012
Atu0491	1.40898	0.31155	3.20975
Atu3216	0.479812	0.31158	3.20945
Atu3087	0.543568	0.311599	3.20925
IG_Atu1227	1.12171	0.311616	3.20908
Atu6159	2.80646	0.311861	3.20655
Atu0826	0.73693	0.312064	3.20447
Atu2267	0.695062	0.312153	3.20356
Atu2332	1.2399	0.312247	3.20259
Atu3333	0.671413	0.312377	3.20126
Atu5546	0.939412	0.312403	3.20099
Atu2388	1.5303	0.312523	3.19976
Atu2006	0.665006	0.312528	3.19972
Atu0218	0.883408	0.313278	3.19205
Atu2063	0.278689	0.313429	3.19052
IG_Atu0360	1.06226	0.313429	3.19052
IG_Atu4716	0.633444	0.313527	3.18952
Atu0242	0.892769	0.313826	3.18648
IG_Atu0407	2.32986	0.313853	3.18621
Atu4301	1.008	0.314039	3.18432
Atu2618	0.901688	0.314153	3.18316
Atu5421	1.8916	0.314265	3.18203
Atu5012	0.713455	0.314286	3.18182
Atu4496	0.797533	0.314343	3.18124
IG_Atu1447	3.10832	0.314372	3.18094
IG_Atu2165	0.568118	0.314382	3.18085
Atu1404	0.847254	0.314442	3.18023
IG_Atu0350	1.41935	0.314444	3.18021
Atu3679	0.422812	0.314454	3.18012
Atu0518	1.34104	0.314463	3.18003
Atu3051	0.47771	0.314575	3.1789
IG_Atu0758	0.543436	0.314714	3.17748
Atu4629	1.46887	0.314775	3.17687
Atu3784	1.07004	0.314886	3.17575
Atu0208	0.712139	0.31514	3.17319
Atu5489	1.5973	0.315181	3.17278
Atu3148	1.46435	0.315304	3.17154
IG_Atu3964	0.760313	0.31546	3.16997
IG_Atu0080	0.704734	0.315485	3.16973
Atu2594	0.693307	0.315792	3.16664
Atu1313	1.42836	0.315978	3.16478
IG_Atu0064	0.0810909	0.316	3.16456
Atu5455	2.05808	0.316192	3.16264
Atu5056	0.634247	0.316301	3.16154
Atu1815	1.68295	0.316314	3.16141
Atu0327	0.597843	0.316502	3.15954
Atu0475	0.867243	0.316588	3.15868
Atu0753	1.57148	0.317039	3.15418
Atu1892	2.25529	0.317273	3.15186
Atu1728	0.720393	0.31736	3.151
Atu4173	0.962134	0.317779	3.14684
Atu0868	0.830296	0.317804	3.14659
Atu3267	0.796702	0.317927	3.14537
Atu5033	1.3185	0.318112	3.14355
Atu0510	0.761516	0.318188	3.14279
Atu1203	0.480222	0.318286	3.14183
Atu2117	0.667978	0.318374	3.14096
IG_Atu6009	1.17979	0.31847	3.14001
Atu2531	0.574376	0.318902	3.13576
Atu4586	1.61371	0.318967	3.13512
Atu4201	1.23031	0.318967	3.13512
Atu4274	0.238952	0.319	3.1348
Atu3853	0.725222	0.319052	3.13428
Atu3208	0.691612	0.319321	3.13164
Atu0305	0.817092	0.319562	3.12928
IG_Atu3865	0.271023	0.319683	3.1281
IG_Atu2210	1.10154	0.319714	3.12779
Atu2140	0.693659	0.320257	3.1225
IG_Atu1019	2.20528	0.320761	3.11758
IG_Atu4740	1.84895	0.320883	3.1164
Atu0468	1.58479	0.321096	3.11434
IG_Atu0476	0.803351	0.321571	3.10973
Atu5354	2	0.32169	3.10858
Atu1851	0.496632	0.321714	3.10835
Atu3405	1.27496	0.321721	3.10829
Atu0007	2.13786	0.321905	3.10651
Atu2335	3.14176	0.322286	3.10284
Atu1469	1.3521	0.322441	3.10134
Atu4769	0.668149	0.322556	3.10024
Atu1049	1.28318	0.322792	3.09797
IG_Atu0030	1.37907	0.323034	3.09565
Atu5414	0.944695	0.323192	3.09414
Atu0554	0.924553	0.323211	3.09395
Atu0481	0.799338	0.323327	3.09284
Atu5044	0.73434	0.323359	3.09254
IG_Atu0410	0.297614	0.323449	3.09168
Atu4140	0.877348	0.323496	3.09123
Atu4699	0.702006	0.323758	3.08873
Atu1356	1.14544	0.323935	3.08704
Atu0755	1.82785	0.324172	3.08478
Atu1740	0.514648	0.324301	3.08356
Atu1867	1.02743	0.324328	3.0833
Atu0738	0.653548	0.324449	3.08215
Atu4639	0.789898	0.324556	3.08113
Atu5009	0.188683	0.324571	3.08099
Atu4228	0.972966	0.324581	3.08089
Atu5122	1.4482	0.324719	3.07958
Atu1805	0.508349	0.325134	3.07565
Atu3571	0.739073	0.325403	3.07311
Atu1472	1.62616	0.325912	3.06831
Atu4862	0.891771	0.325943	3.06802
Atu3284	1.59486	0.325989	3.06759
IG_Atu3650	0.401348	0.32619	3.06569
Atu5419	1.22195	0.326408	3.06365
Atu0822	0.683744	0.326686	3.06104
IG_Atu4803	2.69683	0.326715	3.06077
IG_Atu3006	0.824004	0.326813	3.05986
Atu5548	1.06784	0.32688	3.05923
IG_Atu3978	0.510299	0.326884	3.05919
Atu0559	0.577326	0.327305	3.05526
Atu1183	1	0.327498	3.05346
Atu5364	2	0.327498	3.05346
Atu5381	2	0.327498	3.05346
Atu2650	0.792619	0.32752	3.05325
Atu2377	0.585979	0.327535	3.05311
IG_Atu3001	0.311397	0.327619	3.05233
Atu1637	1.08571	0.327815	3.0505
Atu3801	0.670387	0.327844	3.05023
Atu2672	0.593878	0.327998	3.0488
IG_Atu3806	2.83527	0.328	3.04878
IG_Atu3488	0.428995	0.328074	3.0481
Atu4096	0.526705	0.328196	3.04696
Atu2581	0.741727	0.32839	3.04516
Atu2748	1	0.32897	3.03979
Atu4178	8	0.32897	3.03979
Atu5120	1.93997	0.329177	3.03787
Atu3215	1.17162	0.329475	3.03513
Atu4600	0.11391	0.32956	3.03435
Atu0332	2.70857	0.329571	3.03425
Atu1873	2	0.330213	3.02835
Atu0678	0.612541	0.330301	3.02754
Atu4491	0.539438	0.330444	3.02624
IG_Atu1637	2	0.330567	3.02511
Atu2001	1.42004	0.330844	3.02257
Atu2264	0.841327	0.331034	3.02084
Atu1217	0.763827	0.331243	3.01893
Atu1618	4	0.331335	3.01809
IG_Atu6112	0.422756	0.331784	3.01401
IG_Atu3239	0.292952	0.332	3.01205
Atu2086	0.557576	0.332389	3.00852
Atu5332	2	0.33267	3.00598
Atu2611	0.533784	0.33301	3.00291
Atu0687	2.49368	0.333136	3.00178
IG_Atu3163	0.342654	0.333223	3.001
Atu6020	0.00977445	0.333333	3
IG_Atu3778	0.0136711	0.333333	3
IG_Atu2767	0.0167702	0.333333	3
IG_Atu3811	0.0185003	0.333333	3
Atu3628	0.0225854	0.333333	3
IG_Atu2817	0.0266338	0.333333	3
IG_Atu1607	0.0301544	0.333333	3
IG_Atu2712	0.0303077	0.333333	3
Atu5109	0.0325111	0.333333	3
IG_Atu1287	0.0412708	0.333333	3
IG_Atu0225	0.0491909	0.333333	3
IG_Atu3093	0.0645842	0.333333	3
IG_Atu5503	0.0711604	0.333333	3
IG_Atu3541	0.0943603	0.333333	3
IG_Atu5443	0.119189	0.333333	3
IG_Atu3774	0.134911	0.333333	3
IG_Atu4745	0.137792	0.333333	3
IG_Atu4388	0.138232	0.333333	3
Atu1286	0.141308	0.333333	3
IG_Atu1439	0.151927	0.333333	3
IG_Atu6048	0.152311	0.333333	3
IG_Atu2116	0.166029	0.333333	3
IG_Atu1204	0.244656	0.333333	3
IG_Atu0942	0.321772	0.333333	3
IG_Atu2053	0.324057	0.333333	3
IG_Atu1413	0.330718	0.333333	3
IG_Atu0765	0.403574	0.333333	3
IG_Atu0667	0.460388	0.333333	3
IG_Atu1137	0.474627	0.333333	3
IG_Atu1255	0.499109	0.333333	3
IG_Atu4263	2.50946	0.333333	3
IG_Atu4575	3.4819	0.333333	3
IG_Atu0300	3.64774	0.333333	3
IG_Atu2789	4	0.333333	3
IG_Atu4368	4.17279	0.333333	3
IG_Atu0381	4.50546	0.333333	3
IG_Atu0941	4.81134	0.333333	3
IG_Atu1235	5.0877	0.333333	3
IG_Atu4023	5.86217	0.333333	3
IG_Atu5165	6.89431	0.333333	3
IG_Atu4578	8.32174	0.333333	3
IG_Atu1877	9.18914	0.333333	3
IG_Atu0445	11.2314	0.333333	3
IG_Atu5073	19	0.333333	3
IG_Atu0943	23.2485	0.333333	3
IG_Atu3471	28.9911	0.333333	3
IG_Atu2754	85	0.333333	3
Atu1711	0.94485	0.333371	2.99966
IG_Atu4610	0.6093	0.333651	2.99715
Atu1276	1	0.333711	2.99661
IG_Atu3586	6.94556	0.334	2.99401
Atu2056	0.441442	0.334106	2.99306
Atu2828	0.0886686	0.334286	2.99145
Atu5228	1	0.334286	2.99145
Atu5454	0.732902	0.334355	2.99083
Atu3188	0.759336	0.334621	2.98846
Atu6148	1.89662	0.33468	2.98793
Atu2252	0.550517	0.33486	2.98632
Atu3922	0.0856856	0.334903	2.98594
Atu2431	0.578694	0.334918	2.9858
Atu0730	0.852386	0.334985	2.98521
Atu6166	1.07594	0.335158	2.98367
Atu4076	0.708613	0.335422	2.98132
IG_Atu4780	0.758308	0.335502	2.98061
Atu2454	0.931397	0.335504	2.98059
Atu2829	0.159764	0.335566	2.98004
Atu3601	1	0.335566	2.98004
Atu1523	0.822919	0.33561	2.97965
Atu2729	0.287072	0.335714	2.97872
Atu0988	0.613584	0.335785	2.97809
IG_Atu3726	0.33903	0.336	2.97619
Atu4633	2.21224	0.336	2.97619
Atu0786	0.961529	0.336139	2.97496
Atu3703	0.0644293	0.336281	2.9737
Atu1153	1	0.336281	2.9737
Atu3710	1	0.336281	2.9737
Atu3612	1.6013	0.336398	2.97267
Atu3100	0.75289	0.33644	2.9723
Atu2382	0.347893	0.336571	2.97114
IG_Atu5037	0.0381174	0.336667	2.9703
IG_Atu6172	0.1667	0.336667	2.9703
IG_Atu4729	0.167321	0.336667	2.9703
IG_Atu2372	0.271777	0.336667	2.9703
IG_Atu0577	0.333571	0.336667	2.9703
IG_Atu1624	0.510302	0.336667	2.9703
IG_Atu1514	5.28359	0.336667	2.9703
Atu0266	0.89531	0.336721	2.96982
IG_Atu0161	0.981121	0.336915	2.96811
Atu0347	0.067174	0.337055	2.96687
Atu5302	1	0.337055	2.96687
Atu3128	0.960321	0.337278	2.96492
Atu0884	3.10851	0.337473	2.9632
Atu3435	1.04464	0.337825	2.96012
Atu5394	0.0324806	0.337895	2.9595
Atu5313	2	0.337895	2.9595
Atu0624	17	0.337895	2.9595
Atu1478	0.45749	0.338075	2.95793
IG_Atu4288	0.24068	0.338456	2.9546
Atu1349	1.08615	0.338469	2.95448
Atu4411	2.21041	0.338492	2.95428
Atu5264	2	0.338809	2.95152
IG_Atu0871	8.24678	0.339161	2.94845
Atu1677	2.11555	0.339189	2.94821
Atu4051	0.0418653	0.339808	2.94284
Atu1275	6	0.339808	2.94284
IG_Atu0353	0.178728	0.34	2.94118
IG_Atu4685	0.182056	0.34	2.94118
IG_Atu1140	0.26797	0.34	2.94118
Atu1015	1.70694	0.34	2.94118
Atu2334	0.710487	0.340043	2.9408
IG_Atu1475	0.573112	0.340048	2.94076
IG_Atu0719	0.503575	0.340152	2.93987
IG_Atu0215	1.22984	0.340268	2.93886
Atu2396	0.719921	0.340634	2.9357
IG_Atu3555	0.472853	0.340779	2.93446
Atu1411	0.80733	0.340791	2.93435
Atu0017	0.906861	0.340845	2.93388
IG_Atu5117	0.35262	0.340916	2.93328
Atu1995	0.772942	0.340986	2.93267
Atu2305	0.789734	0.341144	2.93131
IG_Atu0289	1.34939	0.34127	2.93023
Atu1532	4.48315	0.341328	2.92973
Atu3550	0.925463	0.341426	2.9289
IG_Atu2348	0.111833	0.342	2.92398
Atu1382	1	0.342112	2.92302
Atu6045	1	0.342112	2.92302
Atu4172	44	0.342112	2.92302
Atu4628	0.888683	0.342344	2.92104
Atu0886	1.16732	0.342403	2.92054
Atu3968	0.859847	0.342819	2.91699
Atu6003	0.610249	0.343169	2.91402
IG_Atu3733	2.83203	0.343333	2.91262
IG_Atu1376	3.60314	0.343333	2.91262
Atu1179	0.0446483	0.343451	2.91162
Atu2638	3	0.343451	2.91162
Atu2098	5	0.343451	2.91162
IG_Atu1316	1.27229	0.343601	2.91035
Atu3079	0.919595	0.343669	2.90978
Atu4317	0.566362	0.343887	2.90793
Atu3627	0.387683	0.344	2.90698
Atu0922	0.489219	0.344	2.90698
Atu0669	1.52935	0.344109	2.90605
Atu4807	1.20037	0.34435	2.90402
Atu2466	0.74543	0.344532	2.90249
IG_Atu3868	0.847446	0.344824	2.90003
Atu4474	0.101428	0.344943	2.89903
Atu5333	2	0.344943	2.89903
Atu3426	1.51471	0.344968	2.89882
IG_Atu1778	1.53756	0.345086	2.89783
Atu2517	0.746032	0.345363	2.89551
Atu0556	0.728902	0.345407	2.89513
Atu4430	0.589683	0.345631	2.89326
IG_Atu3060	0.912601	0.345688	2.89278
Atu0691	0.881416	0.346065	2.88963
Atu1221	2.37815	0.346155	2.88888
Atu1444	2.63305	0.346488	2.88611
Atu3602	0.304765	0.34651	2.88592
Atu1574	2	0.346614	2.88505
IG_Atu2380	0.365036	0.346667	2.88462
IG_Atu1700	1.96937	0.346667	2.88462
IG_Atu4149	6.63555	0.346667	2.88462
Atu1903	0.731521	0.347211	2.88009
Atu5482	0.577935	0.347289	2.87944
Atu4889	0.735887	0.34733	2.87911
IG_Atu0456	0.679843	0.347347	2.87896
Atu3121	2.63867	0.347749	2.87564
IG_Atu0103	0.677919	0.347819	2.87506
Atu0356	1.11314	0.347996	2.8736
Atu0763	0.880154	0.348279	2.87126
Atu2834	0.0400911	0.348501	2.86943
Atu2651	0.224894	0.348501	2.86943
Atu4103	1	0.348501	2.86943
Atu4511	1.49304	0.348572	2.86885
Atu3640	0.901893	0.348743	2.86744
IG_Atu1158	1.57559	0.348832	2.86671
Atu1742	1.25191	0.348921	2.86598
Atu1456	0.836025	0.349024	2.86513
Atu3805	0.517707	0.349055	2.86487
Atu2030	2.09628	0.349105	2.86447
IG_Atu4550	0.746148	0.349399	2.86206
IG_Atu0233	4.67286	0.349452	2.86162
Atu4611	0.809723	0.349491	2.8613
Atu0976	1.50691	0.349767	2.85905
IG_Atu0638	0.609816	0.35	2.85714
IG_Atu2278	5.78353	0.35	2.85714
Atu0021	0.254462	0.350017	2.85701
Atu4450	1.40785	0.35006	2.85665
Atu0374	0.72218	0.350087	2.85643
IG_Atu3105	0.797609	0.35009	2.85641
Atu2432	1.13804	0.350238	2.8552
Atu0485	1.79076	0.350556	2.85261
Atu4174	0.0437867	0.350648	2.85186
Atu4052	0.0931443	0.350648	2.85186
Atu5316	2	0.350648	2.85186
Atu0724	16	0.350648	2.85186
IG_Atu2672	0.465763	0.351429	2.84553
IG_Atu4895	0.474834	0.351538	2.84464
Atu5144	0.586977	0.351771	2.84276
IG_Atu0660	0.619414	0.351843	2.84218
Atu3383	0.895741	0.352179	2.83946
IG_Atu3638	0.557253	0.352678	2.83545
Atu1587	5.78837	0.353	2.83286
Atu1586	0.221251	0.353011	2.83277
Atu3400	0.526684	0.353094	2.8321
Atu3326	1	0.353111	2.83197
Atu1860	34	0.353111	2.83197
IG_Atu0278	0.44092	0.353143	2.83172
IG_Atu2267	0.0371265	0.353333	2.83019
IG_Atu1208	0.0964409	0.353333	2.83019
IG_Atu3026	0.260594	0.353333	2.83019
IG_Atu3246	3.52495	0.353333	2.83019
IG_Atu3354	0.42192	0.353411	2.82957
IG_Atu0712	0.462195	0.353484	2.82898
IG_Atu0235	0.0535066	0.353846	2.82609
Atu3646	0.881073	0.353898	2.82567
Atu4346	0.645782	0.354266	2.82274
Atu3603	0.182825	0.354762	2.81879
Atu5206	0.720538	0.354983	2.81704
Atu1425	0.121217	0.355	2.8169
IG_Atu1171	2.99594	0.355	2.8169
Atu2795	0.766059	0.355012	2.81681
IG_Atu5181	0.964434	0.355086	2.81622
Atu1013	0.636398	0.355268	2.81478
Atu0192	0.965081	0.355269	2.81477
IG_Atu6138	2.50538	0.355379	2.81389
Atu0370	0.113984	0.355967	2.80925
Atu5283	1	0.355967	2.80925
Atu1269	2	0.355967	2.80925
Atu3629	12	0.355967	2.80925
Atu3720	1.1493	0.356057	2.80854
IG_Atu1789	0.400526	0.356286	2.80674
Atu2324	0.598076	0.356385	2.80595
Atu5536	0.778044	0.356666	2.80375
Atu2378	0.54944	0.356667	2.80374
IG_Atu2680	4.73141	0.356667	2.80374
Atu2521	1.79576	0.357019	2.80097
IG_Atu3602	0.582657	0.357143	2.8
Atu0743	0.951694	0.357242	2.79923
Atu0566	0.869233	0.357354	2.79834
Atu0236	0.441862	0.357381	2.79813
Atu2313	0.535993	0.357447	2.79762
IG_Atu2574	0.538467	0.357867	2.79433
Atu5451	3.15212	0.35796	2.79361
IG_Atu2121	0.269963	0.358	2.7933
IG_Atu4850	0.255794	0.358317	2.79082
Atu0841	0.782504	0.358474	2.7896
Atu1140	0.413735	0.358702	2.78783
Atu2290	1.46374	0.358859	2.78661
Atu3158	0.902906	0.358917	2.78616
IG_Atu0351	0.189943	0.359091	2.78481
Atu4070	1.19172	0.359143	2.78441
IG_Atu2495	0.581103	0.359233	2.78371
IG_Atu1696	0.546789	0.359286	2.7833
Atu2653	0.055037	0.359317	2.78306
Atu0425	0.105785	0.359317	2.78306
IG_Atu5144	0.405843	0.359589	2.78095
IG_Atu0640	0.0622958	0.36	2.77778
IG_Atu3957	1.31013	0.36	2.77778
IG_Atu4705	2.7628	0.36	2.77778
Atu1147	0.439098	0.360111	2.77692
IG_Atu4791	0.697314	0.360137	2.77672
Atu1461	0.600495	0.360321	2.7753
Atu3529	0.656166	0.360411	2.77461
IG_Atu3748	0.58504	0.360577	2.77333
IG_Atu5003	1.86959	0.360623	2.77298
Atu3676	1.3251	0.360661	2.77269
Atu3266	0.688073	0.360847	2.77126
IG_Atu2247	0.526533	0.360857	2.77118
Atu2767	0.814351	0.360918	2.77071
Atu0581	0.765104	0.360977	2.77026
Atu0417	0.66919	0.361073	2.76953
Atu3492	0.756081	0.361077	2.76949
Atu2228	1.1324	0.361184	2.76867
Atu1566	0.671028	0.361264	2.76806
Atu1008	0.541805	0.361772	2.76417
Atu6060	1.29899	0.361915	2.76308
IG_Atu4020	0.355571	0.362	2.76243
Atu4895	1.17554	0.362033	2.76218
Atu1362	0.238412	0.362143	2.76134
Atu1415	0.896921	0.362248	2.76054
IG_Atu3587	0.635041	0.362707	2.75705
Atu0460	0.735299	0.362857	2.75591
Atu0934	0.693675	0.362966	2.75508
Atu3288	2.23115	0.363293	2.7526
Atu1354	3	0.363302	2.75253
IG_Atu2230	2.74426	0.363333	2.75229
Atu2666	0.809742	0.363643	2.74995
IG_Atu5031	0.711816	0.364365	2.7445
Atu5353	1.30389	0.36445	2.74386
Atu0011	0.737489	0.36454	2.74319
Atu3852	0.588642	0.364553	2.74308
Atu4360	0.925205	0.364595	2.74277
Atu2459	4.04112	0.36461	2.74266
Atu2809	0.969718	0.364742	2.74167
Atu2735	0.894505	0.364925	2.74029
Atu2390	4.38891	0.365	2.73973
Atu2727	0.727131	0.365315	2.73737
IG_Atu3744	0.762543	0.365505	2.73594
IG_Atu1258	0.635551	0.365833	2.73349
Atu3875	1.08727	0.365836	2.73347
Atu4273	0.809778	0.366212	2.73066
Atu4194	1.19307	0.366238	2.73047
Atu0737	0.46577	0.366334	2.72975
IG_Atu0177	0.211866	0.366667	2.72727
Atu2692	3.29011	0.366783	2.72641
Atu6042	1.44831	0.366837	2.72601
IG_Atu1812	0.480412	0.367206	2.72327
IG_Atu6024	1.11091	0.367424	2.72165
Atu5151	0.699534	0.367438	2.72155
Atu0152	0.857683	0.367512	2.721
IG_Atu2684	0.662548	0.36754	2.72079
Atu4410	0.604474	0.367721	2.71945
Atu4458	1.01846	0.367756	2.71919
Atu2443	0.321771	0.367811	2.71879
Atu3500	0.559748	0.367887	2.71822
Atu4094	2.19046	0.368	2.71739
IG_Atu0323	0.0577483	0.36812	2.7165
Atu1171	3	0.36812	2.7165
Atu2230	14	0.36812	2.7165
Atu2158	0.424189	0.368246	2.71558
Atu1904	1.62083	0.36844	2.71414
Atu3489	0.928013	0.368678	2.71239
Atu3378	0.85011	0.368749	2.71187
IG_Atu0106	0.597332	0.369004	2.71
Atu6101	0.917994	0.369299	2.70784
IG_Atu0061	0.833736	0.369347	2.70748
IG_Atu3634	0.496932	0.369524	2.70619
Atu2336	0.894682	0.369851	2.70379
Atu2428	0.810796	0.370057	2.70229
Atu2345	1.4119	0.37008	2.70212
IG_Atu0795	0.666858	0.370149	2.70161
Atu1137	1.20994	0.370206	2.7012
Atu4002	0.577982	0.370279	2.70066
Atu4761	0.909373	0.370305	2.70048
Atu2323	0.879725	0.370615	2.69822
IG_Atu1505	0.674448	0.370665	2.69785
Atu4265	2.2465	0.370939	2.69586
Atu2509	1.01612	0.371078	2.69485
IG_Atu2561	0.41945	0.371587	2.69116
Atu3653	0.517797	0.371837	2.68935
Atu4466	0.876917	0.371875	2.68907
IG_Atu3665	1.40129	0.371943	2.68858
IG_Atu0405	1.59321	0.372	2.68817
Atu0778	0.861872	0.372259	2.6863
Atu1082	1.85281	0.373205	2.67949
Atu3001	1.03686	0.373267	2.67905
IG_Atu3241	0.0556021	0.373333	2.67857
IG_Atu0687	5.84323	0.373333	2.67857
Atu6113	0.788593	0.373369	2.67832
IG_Atu1180	3.53267	0.373485	2.67748
IG_Atu0363	0.969891	0.373563	2.67693
Atu2201	0.708938	0.374085	2.67319
Atu5293	0.218144	0.374439	2.67066
IG_Atu0187	0.324367	0.374567	2.66975
IG_Atu3273	0.514046	0.374603	2.66949
Atu6181	1.20404	0.374649	2.66917
IG_Atu0779	0.965599	0.374661	2.66908
Atu3328	0.648085	0.375442	2.66353
Atu3260	1.46005	0.375602	2.66239
Atu2507	2.11791	0.375756	2.6613
Atu0530	0.810305	0.376165	2.65841
IG_Atu2356	1.16318	0.376334	2.65722
Atu4802	1.14009	0.376405	2.65672
Atu0998	0.121228	0.376444	2.65644
IG_Atu1479	0.516433	0.376571	2.65554
IG_Atu3670	0.26581	0.376667	2.65487
Atu2112	1.32796	0.376783	2.65405
Atu2495	0.715494	0.37712	2.65168
Atu2573	0.589364	0.377425	2.64953
Atu5184	0.792534	0.377436	2.64945
Atu0833	0.742761	0.377443	2.64941
IG_Atu3299	0.546894	0.377576	2.64848
Atu0199	1.60775	0.377597	2.64833
IG_Atu0622	0.323519	0.377622	2.64815
Atu0097	1.95995	0.378056	2.64511
Atu1966	1.16449	0.378184	2.64422
Atu4134	0.369113	0.378531	2.64179
Atu3636	1.63678	0.378571	2.64151
Atu3339	0.650032	0.378589	2.64138
Atu2320	1.55926	0.378812	2.63983
Atu5385	3.03126	0.379203	2.63711
Atu4734	0.683026	0.379465	2.63529
Atu5170	1.57706	0.379725	2.63348
IG_Atu0663	0.344498	0.379869	2.63248
Atu4036	0.764811	0.379969	2.63179
Atu1807	0.942608	0.38	2.63158
Atu4029	0.889394	0.380016	2.63147
Atu2527	0.967649	0.3802	2.63019
IG_Atu6067	0.411083	0.380556	2.62774
Atu2048	0.729347	0.380659	2.62702
Atu3010	0.651081	0.380726	2.62656
Atu0659	0.637659	0.380763	2.6263
Atu5103	0.85308	0.380784	2.62616
Atu0579	0.458754	0.380974	2.62485
Atu2077	0.783176	0.381153	2.62362
Atu3616	0.52544	0.381321	2.62246
Atu0170	0.796811	0.381357	2.62221
Atu1620	1.0697	0.381459	2.62151
Atu1289	0.376321	0.381586	2.62064
IG_Atu5436	1.12864	0.382491	2.61444
Atu3387	0.904501	0.382569	2.61391
Atu1334	0.804927	0.38273	2.61281
Atu3854	0.877522	0.382793	2.61238
Atu1798	0.543039	0.382961	2.61124
Atu3826	0.765084	0.383047	2.61064
Atu2011	1.1117	0.383139	2.61002
IG_Atu1370	0.14411	0.383333	2.6087
IG_Atu3303	0.197503	0.383333	2.6087
Atu1030	2.68145	0.383513	2.60747
Atu4630	2.32717	0.383571	2.60708
IG_Atu1798	2.14796	0.383636	2.60664
Atu3354	1.01884	0.383641	2.6066
Atu0500	0.377276	0.38381	2.60546
Atu3873	0.970662	0.383916	2.60474
Atu5200	0.934738	0.383971	2.60436
Atu2262	0.630754	0.384249	2.60248
Atu1817	0.645191	0.384307	2.60208
Atu0574	0.739188	0.384447	2.60114
Atu3669	0.89496	0.38478	2.59889
Atu0842	0.850087	0.384948	2.59775
IG_Atu1800	0.552175	0.385368	2.59492
IG_Atu4876	1.92174	0.385429	2.59451
Atu3071	0.8269	0.385456	2.59433
IG_Atu2484	2.00149	0.385675	2.59286
Atu6190	0.946006	0.385791	2.59208
Atu1914	0.85034	0.386064	2.59025
Atu0846	0.421515	0.386678	2.58613
Atu4416	0.550882	0.38683	2.58511
Atu3063	0.821563	0.38697	2.58418
IG_Atu4736	0.38387	0.387209	2.58258
Atu2626	0.361833	0.387413	2.58123
Atu1291	0.602698	0.387425	2.58115
Atu3918	0.874945	0.38767	2.57951
Atu3151	0.750746	0.387671	2.57951
Atu3680	0.700871	0.387704	2.57929
Atu0591	1.48469	0.387715	2.57922
Atu4832	1.41824	0.387731	2.57911
IG_Atu4243	0.682881	0.388	2.57732
Atu0805	1.26984	0.388084	2.57676
IG_Atu0343	0.419255	0.388095	2.57669
Atu0682	0.421789	0.388164	2.57623
Atu1710	0.325851	0.388339	2.57507
Atu5434	0.681836	0.388513	2.57392
IG_Atu1608	0.678311	0.388571	2.57353
IG_Atu0501	1.34975	0.388571	2.57353
Atu2376	0.880361	0.388608	2.57329
Atu3543	0.659825	0.389055	2.57033
Atu1159	1.21075	0.38919	2.56944
Atu1294	0.875524	0.389409	2.568
Atu1301	0.672854	0.389547	2.56708
Atu4162	1.56892	0.389569	2.56694
Atu1791	0.953945	0.38965	2.56641
Atu4713	0.694889	0.389863	2.565
Atu0296	1.16344	0.389945	2.56446
IG_Atu5025	0.31681	0.39	2.5641
IG_Atu2777	1.68324	0.39	2.5641
Atu5529	1.52877	0.390175	2.56295
Atu3442	0.944884	0.390698	2.55952
Atu2364	0.729517	0.39082	2.55872
IG_Atu3887	0.265409	0.39095	2.55787
Atu0537	0.897331	0.391117	2.55678
Atu3042	1.76758	0.391325	2.55542
IG_Atu0546	0.521176	0.391666	2.55319
IG_Atu2709	2.14141	0.392167	2.54993
Atu0912	0.410796	0.392623	2.54697
Atu2608	0.615317	0.39266	2.54673
Atu4432	0.98013	0.392791	2.54588
Atu1346	0.72815	0.392926	2.54501
Atu0469	0.850116	0.393027	2.54435
IG_Atu6084	1.09394	0.393078	2.54403
Atu3467	1.24541	0.393085	2.54398
Atu3145	0.762844	0.393095	2.54391
IG_Atu4327	0.334101	0.393143	2.5436
Atu1513	1.78073	0.39318	2.54337
Atu4545	0.633413	0.393439	2.54169
IG_Atu0954	0.413921	0.393601	2.54064
Atu0851	3.13405	0.394	2.53807
IG_Atu4711	17.3031	0.394	2.53807
Atu3795	0.931591	0.394077	2.53758
Atu3765	0.875241	0.394094	2.53747
Atu1059	0.39553	0.394136	2.5372
Atu4560	0.681382	0.394524	2.5347
Atu1928	0.466011	0.394609	2.53415
Atu1912	1.72463	0.395085	2.5311
Atu0154	0.793246	0.395104	2.53098
IG_Atu2025	3.68871	0.39513	2.53081
IG_Atu1703	0.391483	0.395143	2.53073
Atu0313	0.806151	0.395332	2.52952
Atu3023	0.857083	0.395413	2.529
IG_Atu2573	1.5587	0.395429	2.5289
Atu3039	0.798015	0.395529	2.52826
IG_Atu5448	0.534529	0.395587	2.52789
Atu4568	1.07778	0.396065	2.52484
Atu1374	0.448264	0.396103	2.5246
Atu3657	0.935427	0.396483	2.52217
IG_Atu2198	3.33805	0.396571	2.52161
IG_Atu1838	0.215803	0.396667	2.52101
IG_Atu0044	0.482338	0.396667	2.52101
IG_Atu6062	2.30102	0.396825	2.52
IG_Atu2314	0.764824	0.39685	2.51984
Atu5433	0.914033	0.397115	2.51816
Atu0850	0.639687	0.397535	2.5155
IG_Atu4101	0.209937	0.397619	2.51497
Atu2602	0.679202	0.397682	2.51457
Atu0647	0.912394	0.397724	2.5143
Atu1492	0.551709	0.397937	2.51296
Atu0303	0.694384	0.398152	2.5116
Atu4177	0.930681	0.398223	2.51116
IG_Atu3692	0.761431	0.398248	2.511
Atu2463	0.870345	0.398524	2.50926
IG_Atu2204	1.81121	0.399	2.50627
Atu4799	1.65738	0.399297	2.5044
IG_Atu0109	0.194827	0.399429	2.50358
IG_Atu3769	0.150609	0.399429	2.50358
Atu2647	0.725224	0.399704	2.50185
Atu2751	0.290555	0.399714	2.50179
Atu2589	0.873841	0.399984	2.5001
IG_Atu3515	0.0173844	0.4	2.5
IG_Atu6066	0.0201522	0.4	2.5
IG_Atu2117	0.0208035	0.4	2.5
IG_Atu1828	0.024709	0.4	2.5
IG_Atu2493	0.0391421	0.4	2.5
IG_Atu2033	0.0436829	0.4	2.5
IG_Atu1826	0.0887263	0.4	2.5
Atu2349	0.444154	0.4	2.5
Atu3545	0.488055	0.4	2.5
IG_Atu5048	0.546908	0.4	2.5
IG_Atu4599	3	0.4	2.5
Atu6188	4.76438	0.4	2.5
IG_Atu0142	9	0.4	2.5
Atu0083	10.3656	0.4	2.5
IG_Atu0022	40	0.4	2.5
IG_Atu3387	0.617052	0.4	2.5
Atu3050	0.665416	0.400349	2.49782
[truncated: 6,979 more rows]

## Sheet: ΔyejA
Locus	Read ratio (mutant/WT)	p-value	Inverse p-value	Annotation
IG_Atu0716	0	1.55787e-14	6.41903e+13
Atu4061	1.2366	0.00781882	127.896	Exopolysaccharide production repressor protein (exoX)
Atu4336	0.643887	0.0128205	78
Atu3885	0.95428	0.0135198	73.9655
Atu1715	1.32636	0.0151515	66
IG_Atu4495	2.00756	0.0157343	63.5556
IG_Atu0522	1.02028	0.0175314	57.0404
Atu0029	1.23122	0.0179761	55.6293
Atu4194	0.696598	0.0180264	55.4741
IG_Atu2535	0.781772	0.020122	49.6968
IG_Atu2074	0.578509	0.0229241	43.6221
Atu2230	0.333333	0.0232391	43.0309
Atu0213	1.05476	0.0238095	42
Atu0557	0.790599	0.0245893	40.6681
IG_Atu3538	2.7703	0.025974	38.5
IG_Atu3630	1.9257	0.0285714	35
Atu4816	0.922536	0.0285714	35
IG_Atu0269	0.736868	0.0285714	35
Atu0290	1.7042	0.0285714	35
IG_Atu4614	0.697838	0.0285714	35
Atu5252	0	0.031746	31.5
IG_Atu3704	1.18546	0.0332556	30.0701
Atu3032	1.12048	0.0367965	27.1765
IG_Atu5085	1.83973	0.0395558	25.2808
Atu3422	0.36383	0.0396825	25.2
Atu1673	0.77045	0.0434963	22.9905
IG_Atu3728	1.75064	0.0462441	21.6244
Atu3768	1.40168	0.0462441	21.6244
IG_Atu0596	1.15941	0.0463092	21.594
IG_Atu1174	1.26192	0.047619	21
Atu0970	0.890532	0.047619	21
Atu1025	1.12768	0.0497078	20.1176
Atu1633	0.971818	0.0498834	20.0467
IG_Atu3239	1.09149	0.0511999	19.5313
Atu1127	1.15336	0.0571429	17.5
Atu0754	0.79355	0.0571429	17.5
IG_Atu0871	0.47613	0.0627706	15.931
Atu4207	1.07613	0.064231	15.5688
Atu3269	0.948855	0.0672634	14.8669
Atu1867	1.10251	0.0675991	14.7931
Atu0653	1.20623	0.0677201	14.7667
Atu3689	0.929358	0.0700386	14.2778
Atu0859	0.995394	0.0711778	14.0493
Atu5418	1.06659	0.0734677	13.6114
IG_Atu6055	0.780987	0.0744138	13.4384
IG_Atu1360	0.302305	0.0750018	13.333
Atu1454	0.897527	0.0782281	12.7831
Atu2816	0.864603	0.0793651	12.6
IG_Atu4234	0.996051	0.0793651	12.6
Atu5349	0	0.079992	12.5012
Atu5322	0	0.0839436	11.9128
Atu0289	0.882116	0.0844927	11.8353
IG_Atu0149	1.70837	0.0849488	11.7718
IG_Atu2117	5.10139	0.0857143	11.6667
Atu3347	1.25663	0.0873016	11.4545
Atu5143	1.0321	0.0877718	11.3932
IG_Atu4450	1.14022	0.0888529	11.2546
Atu5073	1.03171	0.0889329	11.2444
Atu3414	1.07535	0.0891608	11.2157
Atu1828	0.706347	0.0909091	11
Atu0157	1.10932	0.0918141	10.8916
Atu0366	0.765209	0.0927558	10.781
IG_Atu0576	1.81737	0.0932138	10.728
Atu2050	1.56966	0.0934517	10.7007
IG_Atu1626	0.870844	0.0936693	10.6759
Atu4740	1.11959	0.0947893	10.5497
Atu6064	0.892343	0.0952381	10.5
IG_Atu1874	1.60931	0.0958277	10.4354
Atu4587	0.905738	0.0958896	10.4287
Atu1812	1.16779	0.096212	10.3937
Atu4022	1.02644	0.0969115	10.3187
Atu1654	1.23	0.0993007	10.0704
Atu3462	1.05906	0.1	10
Atu3883	2.33418	0.1	10
IG_Atu4114	4.0541	0.1	10
IG_Atu6169	3.143	0.1	10
Atu4647	1.00989	0.1	10
Atu6038	0.80383	0.1	10
IG_Atu4468	1.94909	0.1	10
IG_Atu0811	0.844517	0.1	10
IG_Atu1855	11.2231	0.1	10
Atu6161	2.60639	0.1	10
Atu0978	1.02639	0.101637	9.8389
Atu5179	0.716433	0.101732	9.82979
IG_Atu1315	0.382605	0.102253	9.77968
IG_Atu0075	0.333152	0.102564	9.75
Atu3279	0.863652	0.102766	9.73084
IG_Atu3463	0.919244	0.106048	9.42968
Atu5132	1.05145	0.108178	9.24399
IG_Atu4646	1.14866	0.109057	9.16952
Atu1002	0.924693	0.112874	8.85943
Atu6072	0.961466	0.113369	8.82075
Atu0020	0	0.114286	8.75
IG_Atu3613	0.394149	0.114286	8.75
IG_Atu3635	0.894825	0.114286	8.75
Atu1046	1.04949	0.114286	8.75
IG_Atu0206	0.637674	0.114286	8.75
Atu3159	0.823168	0.114286	8.75
Atu5532	0.770211	0.114286	8.75
IG_Atu5043	2.45776	0.114286	8.75
IG_Atu4388	0.268286	0.114317	8.74762
Atu2246	1.70046	0.114932	8.70077
Atu2326	0.566822	0.114936	8.70051
Atu1819	0.949915	0.115385	8.66667
Atu5334	0	0.11629	8.59922
Atu0099	0.974251	0.118298	8.4532
IG_Atu5215	0	0.118881	8.41176
Atu5122	0.960521	0.119048	8.4
IG_Atu2646	0.25507	0.119464	8.37073
Atu2694	0.400451	0.119579	8.3627
IG_Atu3726	1.01353	0.121038	8.26189
Atu2423	0.637186	0.121834	8.20791
Atu3584	0.844605	0.1223	8.17662
Atu3713	2.65305	0.124718	8.01807
Atu1262	0.834774	0.126149	7.92713
Atu0442	1.39617	0.126984	7.875
Atu3373	0.63003	0.126984	7.875
Atu4696	1.19451	0.128644	7.77338
Atu5367	0	0.130077	7.68777
IG_Atu0720	1.16603	0.130424	7.6673
Atu4265	0.807773	0.132351	7.55567
Atu2004	1.0411	0.133499	7.4907
Atu3018	1.9629	0.133699	7.47948
Atu1582	0.82594	0.137932	7.24992
Atu2298	0.988724	0.13995	7.14539
IG_Atu0496	1.17011	0.140017	7.14198
IG_Atu3337	0.899326	0.140316	7.12678
Atu2007	0.722698	0.142857	7
IG_Atu3809	1.28994	0.144988	6.89711
IG_Atu2417	0.299047	0.145572	6.86947
IG_Atu3814	0.627945	0.145688	6.864
Atu0245	1.07022	0.147577	6.77614
Atu2092	0.838086	0.149704	6.67983
Atu0339	0.831338	0.150583	6.64087
IG_Atu2257	0	0.150645	6.63812
Atu0171	1.07005	0.150794	6.63158
Atu4557	1.23137	0.150794	6.63158
IG_Atu2113	1.82855	0.150794	6.63158
Atu3588	1.10621	0.151905	6.58307
Atu2178	0	0.152075	6.57571
Atu0396	0.954277	0.152292	6.56633
Atu3519	1.20702	0.152825	6.54345
IG_Atu0047	2.04056	0.153496	6.51482
Atu3396	0.999251	0.154121	6.4884
Atu2115	1.09745	0.154422	6.47576
Atu0738	1.14593	0.155012	6.45113
IG_Atu1838	0.901246	0.157343	6.35556
IG_Atu2389	0.778634	0.15761	6.34479
Atu4080	0.757455	0.158009	6.32877
Atu1505	1.20578	0.159908	6.25358
Atu2776	0.803058	0.159989	6.25045
Atu0457	0.894135	0.160256	6.24
IG_Atu2472	0.113364	0.160392	6.23474
IG_Atu3516	0.870776	0.16052	6.22976
Atu2375	1.08129	0.160924	6.21409
IG_Atu5385	0	0.161056	6.20903
Atu4652	1.02112	0.161657	6.18595
IG_Atu1150	0.860235	0.161657	6.18595
IG_Atu2180	0.999023	0.162098	6.16911
Atu4371	1.38572	0.162587	6.15054
Atu1544	0.776468	0.163015	6.13441
Atu4701	1.19629	0.164112	6.0934
Atu4815	1.05998	0.164143	6.09224
Atu3325	1.33025	0.16483	6.06686
Atu0865	1.00513	0.165518	6.04164
IG_Atu1363	0.868322	0.166083	6.02109
IG_Atu2524	1.56298	0.166221	6.01608
IG_Atu0866	0.887643	0.166542	6.00449
IG_Atu1209	1.54499	0.166667	6
Atu4287	0.574331	0.166667	6
Atu0392	0.738619	0.166667	6
Atu3977	0.825891	0.167064	5.98572
Atu4165	0.903239	0.16775	5.96125
IG_Atu6032	0	0.168078	5.94961
IG_Atu0238	1.30501	0.168517	5.9341
Atu4079	0.913835	0.168831	5.92308
Atu4047	0.889604	0.16936	5.90458
IG_Atu1492	0.869126	0.169581	5.89687
IG_Atu0797	1.93501	0.169915	5.8853
Atu5338	0	0.170593	5.86191
IG_Atu5034	1.24872	0.170746	5.85666
Atu1686	1.18847	0.170991	5.84825
Atu5125	1.08261	0.171184	5.84168
IG_Atu4096	0.664328	0.171429	5.83333
Atu0882	0.589849	0.171429	5.83333
Atu3740	0.685406	0.171429	5.83333
Atu3383	0.872047	0.171429	5.83333
IG_Atu1572	1.38163	0.171429	5.83333
Atu3787	0.88089	0.172494	5.7973
IG_Atu4260	1.61931	0.17335	5.76867
IG_Atu4483	1.37931	0.174384	5.73446
Atu1324	3.23088	0.174859	5.71891
IG_Atu1380	0	0.175408	5.701
Atu2184	0.607001	0.176851	5.65449
Atu2698	0.5	0.177376	5.63776
Atu4164	0.902285	0.178278	5.60923
Atu1596	0.272074	0.179158	5.58167
Atu5148	1.38372	0.179454	5.57246
Atu2386	0.970554	0.179713	5.56443
IG_Atu5515	1.03485	0.180162	5.55055
IG_Atu0646	0.728771	0.180374	5.54405
IG_Atu3743	0.527033	0.180584	5.53759
Atu4289	1.28491	0.181818	5.5
Atu2757	1.85714	0.181818	5.5
IG_Atu2708	0.755523	0.182123	5.49079
IG_Atu3213	0.111111	0.18372	5.44307
Atu1382	0	0.183828	5.43988
Atu3719	0.968144	0.184771	5.41211
Atu0150	4.28517	0.185049	5.40398
Atu4892	0.930113	0.185191	5.39982
Atu0193	0.868144	0.18538	5.39432
Atu5147	0.579381	0.186666	5.35715
IG_Atu1268	1.32595	0.186783	5.3538
Atu2211	0.981534	0.187831	5.32393
IG_Atu4768	0.506763	0.188083	5.31679
Atu2636	2.04056	0.18939	5.28011
Atu1661	1.02687	0.189872	5.26672
IG_Atu3063	1.35137	0.190318	5.25436
IG_Atu4195	0.877913	0.19047	5.25016
IG_Atu0851	0.690814	0.191161	5.2312
Atu4062	9.12173	0.191165	5.23109
Atu6010	1.01946	0.192308	5.2
IG_Atu1488	1.20822	0.192308	5.2
IG_Atu1450	0.571356	0.192474	5.1955
IG_Atu1032	0.47125	0.193198	5.17603
Atu5024	1.14044	0.193446	5.1694
Atu3213	1.06282	0.19364	5.16422
Atu4767	0.576501	0.194589	5.13903
Atu0689	1.1422	0.194639	5.13772
Atu4868	0.975345	0.19518	5.12349
Atu5034	1.73224	0.196213	5.09649
Atu5515	0.892268	0.196997	5.07622
Atu4012	0.931507	0.198413	5.04
Atu4326	0.981153	0.198413	5.04
IG_Atu2125	1.26515	0.198413	5.04
Atu0678	1.35663	0.199756	5.0061
IG_Atu0872	1.15848	0.19988	5.003
IG_Atu0051	0.709759	0.2	5
IG_Atu1314	9.18251	0.2	5
IG_Atu2228	1.37516	0.2	5
Atu3572	1.23875	0.2	5
Atu5312	0	0.2	5
Atu3330	1.00619	0.2	5
Atu3491	0.828407	0.2	5
Atu4361	0.934629	0.2	5
Atu4453	1.15237	0.2	5
IG_Atu2191	1.4704	0.2	5
Atu0875	0.926099	0.2	5
IG_Atu2032	2.04056	0.2	5
Atu0785	0.970952	0.2	5
IG_Atu1322	1.02028	0.2	5
Atu3656	0.793194	0.2	5
Atu4814	0.672821	0.2	5
Atu3834	0.870919	0.2	5
IG_Atu5436	1.07984	0.2	5
Atu4443	0.343985	0.2	5
IG_Atu0481	0.841146	0.200003	4.99992
IG_Atu0167	0.540148	0.20096	4.9761
IG_Atu1692	0.378961	0.201044	4.97402
Atu0532	1.5553	0.201579	4.96084
IG_Atu3849	1.9092	0.201681	4.95834
Atu3161	1.15249	0.202167	4.94641
Atu4579	0.90075	0.203477	4.91455
Atu4649	0.772022	0.203837	4.90589
IG_Atu1126	0	0.206349	4.84615
Atu1606	1.23311	0.206349	4.84615
Atu3273	1.09814	0.207733	4.81386
Atu4497	0.921387	0.208813	4.78898
IG_Atu3749	0.253381	0.209183	4.78051
IG_Atu3954	0.506763	0.210105	4.75952
Atu1181	2.61446	0.211177	4.73538
Atu4209	0.923489	0.211382	4.73078
IG_Atu3462	0.615355	0.211433	4.72962
Atu2226	0.925712	0.211906	4.71906
IG_Atu4728	0.848993	0.212121	4.71429
Atu3661	0.891204	0.212258	4.71124
Atu5498	1.23063	0.212294	4.71045
Atu4734	0.998787	0.212294	4.71045
IG_Atu1605	0.340093	0.213369	4.68672
Atu4538	1.8769	0.213627	4.68106
Atu3415	1.13934	0.214027	4.6723
IG_Atu0105	1.02028	0.214174	4.66911
Atu2208	0.876578	0.21554	4.63951
IG_Atu3008	0.932444	0.215846	4.63294
IG_Atu1212	0.510139	0.217273	4.60251
IG_Atu4422	1.52029	0.217858	4.59015
Atu4662	0.903078	0.218015	4.58683
IG_Atu2169	1.46603	0.219828	4.54901
Atu0246	0.833012	0.220151	4.54234
IG_Atu0820	0.544149	0.220485	4.53546
Atu2828	0.0625	0.220779	4.52941
IG_Atu0530	0.872905	0.220827	4.52844
Atu0170	1.95958	0.221482	4.51504
IG_Atu3456	0.486492	0.221681	4.51098
IG_Atu1912	0.0555556	0.222222	4.5
Atu4550	1.00859	0.222222	4.5
Atu1094	1.07398	0.222222	4.5
Atu1210	1.03916	0.222419	4.49602
Atu5502	1.01021	0.222476	4.49487
IG_Atu5437	1.13581	0.222893	4.48645
IG_Atu0678	1.40288	0.222927	4.48577
IG_Atu1674	0.589957	0.222999	4.48432
Atu5072	0.879778	0.223621	4.47186
IG_Atu0472	1.05566	0.224412	4.45608
Atu3284	0.956586	0.225108	4.44231
IG_Atu3891	0.570108	0.225108	4.44231
Atu1759	1.11916	0.225705	4.43055
IG_Atu3830	1.20658	0.226632	4.41244
Atu1944	0	0.226758	4.40999
Atu0605	1.02717	0.22708	4.40374
Atu1831	0.908421	0.227118	4.40299
Atu1335	0.661141	0.227732	4.39112
Atu5121	1.22738	0.227939	4.38713
IG_Atu0654	1.63973	0.227981	4.38634
Atu1463	1.63612	0.227991	4.38613
Atu0162	1.10728	0.228571	4.375
IG_Atu6060	0.977821	0.229083	4.36524
Atu2248	0.711727	0.229436	4.35852
Atu0420	0.980268	0.23007	4.3465
Atu1771	1.23415	0.230227	4.34354
Atu5178	1.07506	0.230487	4.33865
IG_Atu2734	0.820504	0.23146	4.3204
IG_Atu0504	1.32519	0.231524	4.3192
Atu0747	0.550951	0.232412	4.30271
Atu1551	0.624054	0.232479	4.30147
Atu1400	1.42745	0.233661	4.2797
IG_Atu3783	0.912173	0.234499	4.26441
Atu2410	0.71552	0.234633	4.26197
IG_Atu3951	1.76033	0.234661	4.26147
Atu2601	1.21065	0.235549	4.24539
Atu3845	1.23016	0.236569	4.22709
IG_Atu3088	1.20431	0.2366	4.22653
Atu0888	1.06407	0.236687	4.22498
IG_Atu4353	0.884045	0.237085	4.2179
Atu1165	1.70046	0.237642	4.20801
Atu4525	1.09851	0.238095	4.2
Atu3510	0.837625	0.239191	4.18075
Atu1509	0.773728	0.24026	4.16216
IG_Atu1198	1.98054	0.240364	4.16036
IG_Atu1141	0.437262	0.240613	4.15605
IG_Atu1980	0.916522	0.241063	4.1483
Atu2240	0.832679	0.241145	4.14689
Atu0409	1.0772	0.241294	4.14433
Atu4487	1.19532	0.241341	4.14352
Atu3945	0.532101	0.241538	4.14013
IG_Atu1112	1.36037	0.241657	4.13809
IG_Atu0655	0.911739	0.241723	4.13697
IG_Atu6087	1.09755	0.241987	4.13246
Atu1524	0.849815	0.243521	4.10642
Atu3887	1.19581	0.2438	4.10173
Atu2473	1.23012	0.243925	4.09962
Atu5054	0.96093	0.244755	4.08571
Atu4619	1.17528	0.244781	4.08528
Atu4621	1.0673	0.24481	4.08479
Atu4495	0.897279	0.245338	4.07601
IG_Atu0090	2.04056	0.246977	4.04897
Atu0148	1.54846	0.2471	4.04695
Atu5021	0.771128	0.247717	4.03686
Atu4795	0.929678	0.247956	4.03298
Atu4078	0.816511	0.248211	4.02884
Atu5176	1.02414	0.248416	4.0255
IG_Atu6109	1.5715	0.249146	4.01371
IG_Atu0263	0.158071	0.249476	4.0084
Atu1229	0.788787	0.249583	4.00669
Atu4067	1.68921	0.24983	4.00273
IG_Atu2152	2.89974	0.250097	3.99845
Atu1805	0.718833	0.250232	3.9963
Atu2517	0.840293	0.250292	3.99533
IG_Atu4620	0.7396	0.251082	3.98276
IG_Atu3271	1.78305	0.251147	3.98173
Atu1890	2.22368	0.251185	3.98113
Atu0971	1.02446	0.251399	3.97773
Atu1758	2.00692	0.252501	3.96037
IG_Atu6156	0.666696	0.253871	3.93901
IG_Atu2375	1.09876	0.254506	3.92918
IG_Atu1365	1.11745	0.254744	3.9255
Atu1434	0.588622	0.255411	3.91525
IG_Atu3640	0.243246	0.25641	3.9
Atu3154	1.05925	0.25641	3.9
Atu4385	0.905162	0.256502	3.8986
Atu4820	1.16846	0.256542	3.898
IG_Atu0020	0	0.257143	3.88889
IG_Atu5492	3.19078	0.257143	3.88889
Atu2447	1.14565	0.257143	3.88889
IG_Atu2457	0.539015	0.257143	3.88889
IG_Atu0374	0.240066	0.259324	3.85618
Atu5317	0	0.259436	3.85452
Atu0905	1.42839	0.25951	3.85342
IG_Atu0078	0.680186	0.259614	3.85188
Atu3897	0.901879	0.259821	3.8488
Atu2399	1.20109	0.260178	3.84352
Atu2319	0.997265	0.260451	3.8395
Atu4806	1.17018	0.260628	3.83689
Atu4781	1.06687	0.260794	3.83445
Atu2037	1.88655	0.260835	3.83384
Atu0016	1.42839	0.261826	3.81933
IG_Atu3426	1.31758	0.261883	3.8185
Atu6089	1.14213	0.262452	3.81022
Atu2164	1.21636	0.262825	3.80482
Atu1631	0.866025	0.263211	3.79924
IG_Atu0712	1.36636	0.263646	3.79296
IG_Atu2012	0.541057	0.264015	3.78766
Atu3057	0.881932	0.264046	3.78722
IG_Atu1139	0.930254	0.26439	3.78229
Atu1056	1.29071	0.265201	3.77073
Atu1829	1.4454	0.265899	3.76082
IG_Atu3386	1.11005	0.266028	3.759
Atu3369	0.584898	0.26611	3.75784
Atu3864	1.11005	0.266356	3.75438
Atu3109	0.874288	0.266356	3.75438
Atu1082	0.554777	0.266954	3.74596
Atu2022	0.997855	0.266977	3.74563
IG_Atu3699	0.301901	0.267174	3.74288
Atu0704	0.81202	0.267174	3.74288
IG_Atu0977	1	0.267355	3.74035
Atu3313	0.813415	0.267429	3.73932
IG_Atu0877	2.04056	0.267542	3.73773
Atu4382	0.968085	0.267542	3.73773
Atu4142	1.10881	0.267612	3.73675
IG_Atu2368	0.510139	0.268064	3.73045
IG_Atu1895	2.16809	0.268259	3.72774
Atu1028	1.22433	0.269461	3.71111
Atu3495	0.68089	0.27047	3.69727
Atu1651	0.844116	0.270563	3.696
IG_Atu6119	1.04767	0.270719	3.69386
Atu2531	0.947402	0.270893	3.69149
IG_Atu4744	1.32199	0.271411	3.68444
IG_Atu0862	3.06084	0.271585	3.68209
Atu1970	1.27688	0.271952	3.67712
Atu0898	1.28308	0.272094	3.6752
Atu0202	1.13397	0.272133	3.67467
IG_Atu6010	0.914863	0.272133	3.67467
IG_Atu2305	0.523804	0.272199	3.67379
Atu1643	1.0331	0.272239	3.67324
Atu0846	1.57745	0.272856	3.66494
Atu4519	0.92319	0.274892	3.6378
Atu3314	1.11104	0.275039	3.63585
IG_Atu3404	1.01353	0.275707	3.62704
Atu3669	1.00777	0.276384	3.61816
IG_Atu2628	0	0.276943	3.61085
IG_Atu5343	0	0.276965	3.61056
Atu4639	0.957967	0.277346	3.6056
IG_Atu3993	0.755176	0.277778	3.6
Atu2328	1.18172	0.277778	3.6
IG_Atu5372	0	0.277857	3.59898
IG_Atu3331	1.33785	0.278055	3.59641
IG_Atu3247	0.350836	0.278632	3.58896
Atu2831	1.03207	0.279017	3.58401
IG_Atu4393	3.04058	0.279568	3.57695
Atu0224	1.15336	0.279717	3.57504
Atu3847	0.80111	0.280122	3.56987
IG_Atu3370	1.01353	0.281021	3.55846
Atu2713	1.23774	0.281825	3.5483
Atu3549	1.09133	0.282147	3.54425
Atu1699	0.736868	0.282409	3.54096
IG_Atu3189	0.543957	0.282634	3.53814
Atu0526	0.964248	0.283101	3.53231
Atu4593	0.950933	0.283577	3.52638
Atu1649	0.716462	0.283957	3.52166
Atu0279	1.04725	0.284574	3.51402
Atu2361	0.723727	0.284742	3.51195
Atu1363	0.995721	0.284762	3.5117
Atu5199	0.886174	0.285291	3.5052
Atu0348	1.05167	0.285332	3.50469
IG_Atu3602	1.33601	0.285577	3.50168
Atu0324	0	0.285714	3.5
IG_Atu1916	0.915878	0.285714	3.5
IG_Atu1299	0.828466	0.285714	3.5
Atu0247	0.872357	0.285714	3.5
Atu1648	1.23534	0.285714	3.5
Atu0361	1.31786	0.285714	3.5
Atu4608	0.913976	0.285714	3.5
Atu4286	1.10664	0.285714	3.5
IG_Atu4013	23.3111	0.285714	3.5
Atu4156	0.788736	0.286021	3.49625
Atu5163	0.664346	0.286092	3.49538
IG_Atu5484	1.48759	0.286514	3.49023
Atu0684	1.45071	0.286549	3.48981
Atu0669	0.800636	0.286837	3.4863
Atu6032	0.973792	0.287879	3.47368
IG_Atu2538	1.1447	0.287879	3.47368
Atu2213	1.19191	0.287879	3.47368
Atu1257	0.78483	0.287879	3.47368
Atu4556	0.744801	0.288976	3.4605
Atu1546	1.4554	0.289374	3.45574
IG_Atu2615	0.908225	0.289666	3.45225
IG_Atu2249	2.89079	0.289854	3.45001
IG_Atu1074	0.0680186	0.290043	3.44776
Atu4236	0.930789	0.290043	3.44776
Atu2536	1.53461	0.290043	3.44776
IG_Atu1662	0.570392	0.290132	3.44671
IG_Atu3887	0.73711	0.290317	3.44451
Atu5014	1.20449	0.290626	3.44085
Atu3333	0.892508	0.291123	3.43497
Atu1376	10.7129	0.291204	3.43401
IG_Atu4437	1.68921	0.29165	3.42877
Atu5449	0.965857	0.292137	3.42305
Atu1705	1.53042	0.292513	3.41865
Atu0603	0.769391	0.292605	3.41758
IG_Atu5182	1.09953	0.293527	3.40684
Atu4673	0.795744	0.293651	3.40541
Atu2279	0.694914	0.294874	3.39128
IG_Atu5195	2.06969	0.295629	3.38262
Atu0240	1.44199	0.295805	3.38061
Atu2646	0.697871	0.296037	3.37795
Atu4690	0.696445	0.296126	3.37694
Atu6107	2.27753	0.296794	3.36934
Atu0391	0.80238	0.29769	3.3592
IG_Atu2051	0.429591	0.297786	3.35812
Atu2442	1.16298	0.298662	3.34826
IG_Atu1115	0.885737	0.299274	3.34142
IG_Atu1195	2.27601	0.299489	3.33902
Atu0332	0.872412	0.299489	3.33902
Atu2166	1.07783	0.299868	3.3348
Atu1162	0.894881	0.3	3.33333
Atu3013	1.15637	0.3	3.33333
IG_Atu4729	1.87112	0.3	3.33333
Atu1920	0.981816	0.3	3.33333
Atu3170	1.24519	0.3	3.33333
Atu1561	0.864403	0.300699	3.32558
Atu1248	1.28576	0.300699	3.32558
Atu3968	1.60332	0.300813	3.32432
Atu6144	1.00927	0.301087	3.3213
IG_Atu0371	2.91508	0.301157	3.32053
Atu1353	1.30248	0.301282	3.31915
IG_Atu0423	2.29563	0.301313	3.31881
IG_Atu2505	0.746546	0.301587	3.31579
Atu0666	1.37425	0.301888	3.31249
Atu4802	1.04208	0.302019	3.31105
Atu3437	1.10289	0.302448	3.30636
Atu1776	0.891724	0.302902	3.3014
Atu2402	0.993778	0.303323	3.29682
IG_Atu1204	0.978635	0.303641	3.29337
Atu2687	0.441202	0.304067	3.28875
Atu2031	1.21197	0.304489	3.28419
Atu3017	0.810821	0.304564	3.28338
IG_Atu0886	1.34337	0.304805	3.28078
Atu3238	1.10675	0.304895	3.27982
Atu1233	1.69455	0.306035	3.2676
IG_Atu1094	1.46388	0.306396	3.26375
Atu2245	1.39566	0.306963	3.25772
IG_Atu1771	1.24701	0.307043	3.25687
Atu1271	0.0927526	0.307074	3.25654
IG_Atu1766	1.03091	0.307125	3.256
IG_Atu3546	1.43656	0.307199	3.25522
Atu4514	1.4041	0.307262	3.25455
IG_Atu2745	0.7312	0.307335	3.25378
Atu3696	1.22514	0.307359	3.25352
IG_Atu3251	1.45732	0.307359	3.25352
IG_Atu4898	1.71608	0.307388	3.25322
IG_Atu1829	1.57979	0.307537	3.25164
IG_Atu2433	1.56443	0.308159	3.24508
Atu0513	1.09245	0.308557	3.24089
IG_Atu2385	1.06596	0.30867	3.23971
IG_Atu1576	4.37262	0.309333	3.23276
IG_Atu2831	0.35488	0.309524	3.23077
IG_Atu3599	0	0.309524	3.23077
Atu1308	0.956511	0.309524	3.23077
Atu0109	0.823124	0.309524	3.23077
Atu2741	0.934764	0.309524	3.23077
Atu3501	0.852845	0.309524	3.23077
IG_Atu0947	1.78549	0.309524	3.23077
IG_Atu1447	0.773769	0.309524	3.23077
Atu2525	1.15336	0.309524	3.23077
Atu1531	0.783692	0.309524	3.23077
Atu1444	0.574353	0.309968	3.22614
Atu6180	1.00991	0.310269	3.22301
Atu3895	1.1858	0.310424	3.2214
Atu1734	1.0861	0.312744	3.19751
Atu4117	1.22227	0.312952	3.19538
IG_Atu1438	1.15193	0.313801	3.18673
IG_Atu1089	0	0.314286	3.18182
IG_Atu1305	1.03953	0.314286	3.18182
IG_Atu1553	0.562912	0.314286	3.18182
Atu5209	0	0.314286	3.18182
Atu4097	1.21756	0.314286	3.18182
Atu0592	0.83508	0.314286	3.18182
Atu4530	1.11635	0.314286	3.18182
IG_Atu1842	0.510139	0.314286	3.18182
Atu1368	0.89462	0.314286	3.18182
Atu1855	0.965387	0.314365	3.18102
Atu3862	0.706199	0.314375	3.18092
IG_Atu3423	1.31581	0.314375	3.18092
IG_Atu2138	4.08112	0.314685	3.17778
Atu5401	0	0.314841	3.17621
IG_Atu0825	1.12959	0.314996	3.17464
Atu2354	1.06235	0.315268	3.1719
Atu1935	0	0.315462	3.16995
Atu4794	1.15439	0.316495	3.15961
Atu0524	1.15815	0.316739	3.15718
Atu4195	1.01494	0.317305	3.15154
IG_Atu3978	1.52541	0.31746	3.15
Atu1318	0	0.317797	3.14666
Atu3310	0.91893	0.318182	3.14286
IG_Atu0158	1.94781	0.318394	3.14076
Atu1513	0.864469	0.318859	3.13618
Atu3399	1.05877	0.319129	3.13353
Atu3357	1.52029	0.319437	3.13051
IG_Atu0793	2.18631	0.319572	3.12918
Atu2670	1.58632	0.321361	3.11176
Atu2602	0.981037	0.322057	3.10504
Atu6054	1.03519	0.322257	3.10311
Atu0147	1.02625	0.322684	3.09901
Atu1459	0.713727	0.323077	3.09524
IG_Atu2172	2.38065	0.323654	3.08972
Atu4521	1.08295	0.323742	3.08888
Atu5512	2.14361	0.323742	3.08888
Atu4465	0.72796	0.323903	3.08734
IG_Atu1847	1.22165	0.323909	3.08728
IG_Atu4002	0.52311	0.324363	3.08297
IG_Atu2441	0.58516	0.32464	3.08034
IG_Atu1552	5.61153	0.325083	3.07614
IG_Atu2170	0.868322	0.325261	3.07446
IG_Atu2163	1.32361	0.326092	3.06662
IG_Atu0689	0.819315	0.32636	3.0641
IG_Atu6191	0.967076	0.326789	3.06008
IG_Atu5027	0.517424	0.32684	3.0596
IG_Atu3708	1.40827	0.327047	3.05766
Atu0907	1.41599	0.327498	3.05346
Atu4258	0.746869	0.327718	3.0514
Atu0066	0.637674	0.327766	3.05095
IG_Atu0143	1.12979	0.328205	3.04688
Atu0200	0.885321	0.328205	3.04688
IG_Atu4288	0.468436	0.328255	3.04641
Atu3042	1.16893	0.328836	3.04103
Atu1522	0.899058	0.328884	3.04058
Atu5041	0.9325	0.32897	3.03979
IG_Atu0252	3.06084	0.328992	3.03959
Atu0697	0	0.329004	3.03947
Atu2664	1.04375	0.329004	3.03947
Atu3879	0.820382	0.329037	3.03917
IG_Atu5241	0	0.329042	3.03913
IG_Atu2502	1.24932	0.329139	3.03823
IG_Atu1008	0.938657	0.329169	3.03795
Atu2748	0	0.329258	3.03713
IG_Atu2699	0	0.329412	3.03571
Atu0741	1.06886	0.329412	3.03571
Atu3497	0.831091	0.329547	3.03446
Atu2016	0.95188	0.329547	3.03446
IG_Atu2835	0	0.329656	3.03347
Atu1857	0.98309	0.329796	3.03218
IG_Atu5006	3.415	0.329878	3.03142
IG_Atu0097	0	0.330213	3.02835
Atu6093	1.05715	0.330213	3.02835
Atu4488	1.55407	0.330735	3.02357
IG_Atu6014	0.860024	0.33094	3.0217
IG_Atu1459	0	0.331753	3.01429
Atu5368	0	0.332198	3.01026
IG_Atu5384	0	0.332198	3.01026
Atu2679	0.62394	0.332685	3.00585
Atu0535	0.82318	0.333173	3.00144
Atu0139	0.760208	0.333333	3
IG_Atu0278	0.632285	0.333333	3
IG_Atu0349	2.59707	0.333333	3
Atu0380	0	0.333333	3
Atu0766	4.08112	0.333333	3
Atu1319	0	0.333333	3
Atu1985	0.937896	0.333333	3
IG_Atu2062	0.532319	0.333333	3
IG_Atu2531	3.35234	0.333333	3
Atu2749	0	0.333333	3
IG_Atu3116	1.73747	0.333333	3
IG_Atu3253	0.675684	0.333333	3
Atu3407	0.908408	0.333333	3
IG_Atu3721	1.01353	0.333333	3
Atu3999	0.853496	0.333333	3
Atu4161	1.01353	0.333333	3
IG_Atu4526	0.829249	0.333333	3
Atu4691	0.941983	0.333333	3
Atu5000	0	0.333333	3
IG_Atu5040	1.88707	0.333333	3
IG_Atu5447	1.29356	0.333333	3
Atu1957	0.333333	0.333333	3
Atu1496	0.795818	0.333333	3
Atu3591	0.898194	0.333333	3
Atu4811	1.02236	0.333333	3
Atu4151	0.939226	0.333333	3
Atu3685	0.937931	0.333333	3
Atu3074	1.1226	0.333333	3
Atu3733	1.10076	0.333333	3
IG_Atu1462	0.883226	0.333333	3
Atu5088	1.33052	0.333333	3
IG_Atu0639	0.986643	0.333333	3
Atu2443	0.597461	0.333333	3
Atu5067	1.2301	0.333333	3
IG_Atu0743	0.736868	0.333333	3
Atu5473	1.21873	0.333333	3
IG_Atu1525	0.411157	0.333333	3
Atu0008	0.784244	0.333333	3
IG_Atu0301	1.37738	0.333333	3
Atu1240	1.21447	0.333333	3
IG_Atu0695	0.94953	0.333333	3
Atu4625	0.84419	0.333333	3
Atu1132	0.939304	0.333333	3
Atu4711	0.950617	0.333333	3
Atu2133	0.977056	0.333333	3
Atu1211	1.98054	0.333333	3
Atu4844	1.06701	0.333333	3
Atu1616	1.02028	0.333333	3
IG_Atu3977	0.613826	0.333333	3
Atu2522	1.13722	0.333333	3
Atu1163	0.983512	0.333333	3
Atu0817	1.1883	0.333333	3
Atu1008	0.761939	0.333333	3
Atu1395	0.846085	0.333333	3
Atu4192	1.0362	0.333333	3
Atu1052	1.03257	0.333333	3
Atu0667	1.17634	0.333333	3
Atu2120	0.95378	0.333333	3
IG_Atu2298	1.04199	0.333333	3
IG_Atu4863	0.631963	0.333333	3
IG_Atu2237	1.69075	0.333333	3
Atu2408	1.14781	0.333333	3
Atu0909	0.667819	0.333333	3
IG_Atu3772	1.73328	0.333333	3
IG_Atu5157	1.39417	0.333333	3
IG_Atu5511	1.05089	0.333333	3
Atu4741	1.40356	0.333333	3
IG_Atu0400	2.27601	0.333333	3
IG_Atu0826	1.43822	0.333333	3
IG_Atu5025	3.62197	0.333333	3
IG_Atu3764	1.30566	0.333333	3
Atu3950	0.897425	0.333333	3
Atu1460	0.747782	0.333333	3
Atu3409	0.992744	0.333333	3
Atu2466	0.765209	0.333333	3
IG_Atu4625	0.851362	0.333333	3
Atu3201	1.11051	0.333333	3
Atu4546	1.02663	0.333333	3
Atu4397	1.38019	0.333333	3
IG_Atu5543	0.651571	0.333333	3
IG_Atu0794	0.65893	0.333333	3
Atu1971	1.26192	0.333333	3
Atu2767	1.29609	0.333333	3
Atu1547	0.878795	0.333333	3
IG_Atu3779	0.840602	0.333333	3
Atu3163	0.947665	0.333333	3
Atu1214	1.23759	0.333333	3
Atu4683	0.96155	0.333333	3
Atu5011	1.27584	0.333333	3
Atu0239	0.90489	0.333333	3
Atu1204	1.17428	0.333333	3
Atu0427	0.510139	0.333333	3
IG_Atu0744	1.54588	0.333333	3
Atu4139	1.14572	0.333333	3
Atu5151	1.34879	0.333333	3
Atu6002	1.27709	0.333333	3
Atu4588	1.52534	0.333333	3
IG_Atu3177	2.36489	0.333333	3
Atu3817	1.23952	0.333333	3
Atu2505	1.3537	0.333333	3
Atu2459	0.629866	0.333333	3
Atu4681	1.03677	0.333754	2.99622
Atu4890	0.958023	0.33384	2.99545
Atu0425	0.5	0.333916	2.99476
IG_Atu2748	0.901986	0.334204	2.99219
IG_Atu1738	1.53042	0.334499	2.98955
IG_Atu0104	1.34007	0.334651	2.98819
Atu5188	1.00207	0.334671	2.988
IG_Atu5306	0	0.334884	2.98611
Atu3019	1.15938	0.334903	2.98594
IG_Atu2481	1.27535	0.334903	2.98594
IG_Atu3552	2.2427	0.334903	2.98594
Atu4278	1.22227	0.335046	2.98466
IG_Atu0391	0.946925	0.335566	2.98004
IG_Atu0226	0.618351	0.336065	2.97562
Atu3632	0.802987	0.336247	2.974
Atu5421	0.814913	0.336252	2.97396
Atu3910	1.22504	0.336489	2.97186
Atu1410	0.734601	0.336885	2.96837
IG_Atu1335	0.170046	0.337055	2.96687
IG_Atu2400	1.02028	0.337469	2.96324
IG_Atu3482	0.511683	0.337895	2.9595
Atu4310	1.16408	0.337895	2.9595
IG_Atu5294	0	0.338809	2.95152
Atu0266	1.19224	0.338809	2.95152
Atu3581	0.884768	0.338809	2.95152
Atu3914	0.803005	0.338809	2.95152
Atu5336	0	0.338832	2.95132
Atu1622	0.975919	0.3389	2.95072
Atu2271	1.41341	0.339239	2.94778
IG_Atu0150	0.0588235	0.339304	2.94721
IG_Atu4018	0	0.339808	2.94284
Atu5377	0	0.339808	2.94284
Atu0269	0.716434	0.339808	2.94284
IG_Atu4292	0.743252	0.339925	2.94183
IG_Atu1203	1.25384	0.340159	2.9398
Atu2790	1.19272	0.340769	2.93454
IG_Atu5366	0	0.340904	2.93338
Atu4304	0.925355	0.340904	2.93338
IG_Atu0095	4.69328	0.340904	2.93338
IG_Atu2410	0.927526	0.341632	2.92712
Atu0942	0.886408	0.341725	2.92633
IG_Atu3031	1.79757	0.341946	2.92444
Atu0145	1.05559	0.342517	2.91956
Atu1191	0	0.342857	2.91667
IG_Atu1820	10.2028	0.342857	2.91667
Atu1937	0.25	0.342857	2.91667
IG_Atu0420	1.4794	0.342857	2.91667
Atu4762	0.899813	0.342857	2.91667
Atu3446	1.106	0.342857	2.91667
IG_Atu4693	0.763197	0.342857	2.91667
Atu0936	0.86386	0.342857	2.91667
Atu3434	0.857789	0.342857	2.91667
Atu4829	1.28181	0.342857	2.91667
Atu0816	1.22278	0.342857	2.91667
Atu4264	0.786723	0.342857	2.91667
IG_Atu0085	1.23137	0.343451	2.91162
IG_Atu0145	1	0.343451	2.91162
Atu2613	2.58994	0.343451	2.91162
Atu3592	1.08021	0.343451	2.91162
Atu2564	0.934747	0.343451	2.91162
Atu1774	0.858574	0.343613	2.91025
Atu1745	1.62044	0.343613	2.91025
Atu0713	0	0.343876	2.90802
Atu0981	0.897845	0.343924	2.90762
IG_Atu3241	1.01353	0.344159	2.90563
Atu5035	1.10811	0.344324	2.90424
Atu5023	0.921014	0.344523	2.90257
Atu2706	0.847747	0.344523	2.90257
IG_Atu1497	1.02028	0.344926	2.89917
IG_Atu3301	3.04058	0.344943	2.89903
Atu0539	1	0.344943	2.89903
IG_Atu2303	1.86051	0.344943	2.89903
Atu4166	1.05999	0.345459	2.8947
IG_Atu0652	0.816223	0.345701	2.89267
IG_Atu1638	1.08098	0.34599	2.89026
Atu0341	0.839262	0.346614	2.88505
Atu1349	0.702242	0.346614	2.88505
IG_Atu5539	0.654699	0.346614	2.88505
IG_Atu2560	2.48948	0.346614	2.88505
Atu2756	1.60805	0.347644	2.8765
IG_Atu5118	1.17973	0.347942	2.87404
IG_Atu2056	0.929587	0.348501	2.86943
Atu3352	1.01956	0.348501	2.86943
Atu0758	0.933726	0.348501	2.86943
IG_Atu5519	0.703696	0.348501	2.86943
IG_Atu2142	2.11904	0.349524	2.86103
IG_Atu3497	1.35471	0.349775	2.85898
Atu2673	1.12582	0.349942	2.85762
IG_Atu3586	1.02987	0.35	2.85715
Atu0304	1.05179	0.350473	2.85329
IG_Atu0179	3.95358	0.350544	2.85271
Atu4444	1.17495	0.350636	2.85196
IG_Atu0121	0.470898	0.350648	2.85186
IG_Atu5448	0.894593	0.350648	2.85186
Atu1764	0.987009	0.350649	2.85185
Atu1732	0.981881	0.35143	2.84552
Atu3142	0.916937	0.351723	2.84315
Atu0731	1.06336	0.351868	2.84197
Atu1580	0.85362	0.351871	2.84195
Atu4345	1.26275	0.351905	2.84167
Atu5487	0.80216	0.352275	2.83869
Atu3043	1.10119	0.353111	2.83197
Atu4778	0.981006	0.353111	2.83197
IG_Atu6178	0.644717	0.353558	2.82839
IG_Atu2763	0.503054	0.354151	2.82366
IG_Atu0464	0.907807	0.354882	2.81784
Atu5450	0.848807	0.354978	2.81707
Atu1302	1.84015	0.35528	2.81468
IG_Atu1500	0.880754	0.355325	2.81433
Atu2330	0.82998	0.355402	2.81372
Atu2130	1.67057	0.355457	2.81328
Atu6139	0.886804	0.355545	2.81258
Atu4455	1.47422	0.355766	2.81084
IG_Atu1158	1.11631	0.355803	2.81055
Atu1143	0.139129	0.355967	2.80925
IG_Atu2832	0.156966	0.355967	2.80925
Atu5374	0	0.355967	2.80925
IG_Atu5386	0.5	0.355967	2.80925
IG_Atu0192	1.15443	0.355967	2.80925
IG_Atu1010	1.4096	0.355967	2.80925
Atu1742	1.01195	0.356418	2.80569
IG_Atu4060	0.862753	0.356435	2.80556
Atu3508	0	0.356618	2.80412
IG_Atu2432	0.831338	0.356845	2.80234
IG_Atu2790	2.28542	0.357118	2.8002
IG_Atu1870	1.30369	0.357254	2.79913
Atu0522	1.33226	0.357277	2.79895
IG_Atu3020	0.931348	0.357662	2.79594
Atu4065	0.126691	0.357933	2.79382
IG_Atu3892	0.925817	0.35796	2.79361
Atu2484	1.54499	0.357992	2.79336
Atu1227	0.962527	0.358042	2.79297
Atu3546	1.15327	0.358502	2.78938
IG_Atu0213	0.930254	0.358819	2.78692
Atu2157	0.915428	0.358902	2.78627
IG_Atu1648	0.347822	0.359317	2.78306
Atu0848	0.799218	0.359317	2.78306
Atu5193	1.09687	0.359317	2.78306
Atu1995	1.16959	0.35966	2.7804
Atu1634	0.717974	0.36014	2.7767
IG_Atu4439	0.796342	0.360419	2.77454
Atu1751	1.43044	0.360895	2.77089
Atu2732	1.04099	0.361072	2.76953
Atu1721	0.214796	0.36139	2.7671
IG_Atu0469	1.24701	0.361583	2.76562
IG_Atu2399	0.902141	0.361888	2.76329
Atu3809	0.757187	0.362354	2.75973
Atu4008	1.60303	0.362471	2.75884
Atu5447	0.897572	0.362536	2.75835
Atu6065	0.989955	0.363099	2.75407
IG_Atu0017	2.24461	0.363302	2.75253
Atu1518	1.4301	0.363302	2.75253
IG_Atu5080	1.14696	0.363636	2.75
Atu3290	0.958099	0.363636	2.75
IG_Atu3561	0.862065	0.363636	2.75
Atu4125	0.670534	0.363641	2.74996
Atu3465	1.30368	0.363985	2.74736
IG_Atu3984	2.02705	0.364166	2.746
Atu4157	0.877482	0.364166	2.746
IG_Atu2736	1.94781	0.364219	2.7456
IG_Atu0390	1.2939	0.364358	2.74455
Atu0913	1.09876	0.364513	2.74339
Atu3299	0.614472	0.364802	2.74121
IG_Atu4837	1.00456	0.364834	2.74097
Atu0805	0.961738	0.365026	2.73953
Atu1765	0.901986	0.365079	2.73913
IG_Atu6166	0.912966	0.365079	2.73913
Atu2457	1.25668	0.365262	2.73776
IG_Atu1749	1.5008	0.365801	2.73373
IG_Atu1505	1.34754	0.366299	2.73001
Atu3597	0.90112	0.36655	2.72814
IG_Atu0701	0.251373	0.366644	2.72744
Atu3027	0.838883	0.366744	2.72669
Atu5543	1.22649	0.366744	2.72669
Atu5332	0	0.367055	2.72439
Atu5157	1.05209	0.367055	2.72439
Atu6196	1.61912	0.367133	2.72381
IG_Atu6008	2.61916	0.367256	2.72289
Atu2216	0.8358	0.367626	2.72015
IG_Atu2631	1.72172	0.367832	2.71863
Atu5324	0	0.367965	2.71765
IG_Atu4873	0.738671	0.367965	2.71765
Atu1242	1.00147	0.36812	2.7165
Atu5269	0	0.36812	2.7165
Atu3655	0.926551	0.36812	2.7165
Atu4848	0.812339	0.36812	2.7165
IG_Atu1602	1.15941	0.36812	2.7165
Atu4089	1.46875	0.36812	2.7165
Atu3281	0.668927	0.36812	2.7165
IG_Atu4492	0.802748	0.36812	2.7165
IG_Atu1086	2.04056	0.368146	2.71631
IG_Atu1419	0.544922	0.368335	2.71492
Atu1801	0.491245	0.368818	2.71136
IG_Atu3259	0.789954	0.369164	2.70882
Atu3889	1.69632	0.369383	2.70721
Atu5545	0.457721	0.369476	2.70653
Atu4024	0.71558	0.369624	2.70545
Atu3590	1.06746	0.36966	2.70518
IG_Atu3476	0.717914	0.369673	2.70509
Atu1924	0	0.36987	2.70365
Atu2172	0.85963	0.369933	2.70319
Atu1632	1.08571	0.37001	2.70263
Atu4857	1.23312	0.370052	2.70232
Atu5266	0	0.37013	2.70175
Atu0451	1.38343	0.37013	2.70175
IG_Atu1703	1.0056	0.37013	2.70175
Atu3520	0.437659	0.37013	2.70175
IG_Atu2072	0.888832	0.370198	2.70126
IG_Atu2217	1.24003	0.370547	2.69871
IG_Atu5054	2.75959	0.370629	2.69811
Atu2234	0.759577	0.370636	2.69806
Atu3481	1.38891	0.371137	2.69442
IG_Atu6164	0.948361	0.371429	2.69231
Atu4584	2.41979	0.371429	2.69231
Atu4339	1.62394	0.371575	2.69124
IG_Atu4431	0.829249	0.371716	2.69023
Atu4456	1.20356	0.372046	2.68784
IG_Atu5017	2.21753	0.372294	2.68605
Atu2204	1.13588	0.372294	2.68605
Atu1539	0.90574	0.372294	2.68605
Atu3274	1.06776	0.372294	2.68605
Atu4805	0.936549	0.372299	2.68601
Atu1249	0.534432	0.372357	2.68559
IG_Atu4585	2.83787	0.372398	2.6853
Atu2296	1.04704	0.372563	2.68411
Atu5343	0	0.372993	2.68101
Atu3594	1.04841	0.373262	2.67908
IG_Atu1835	1.34677	0.373278	2.67897
IG_Atu1651	1.35506	0.374459	2.67052
IG_Atu0436	1.63806	0.374537	2.66996
IG_Atu0844	0.941796	0.374629	2.6693
IG_Atu4092	0.793194	0.374955	2.66698
IG_Atu4094	0.166667	0.374985	2.66677
Atu1743	1.00614	0.374992	2.66673
Atu3997	0.972326	0.375158	2.66554
Atu3291	1.09799	0.375225	2.66507
Atu0479	0.749233	0.375436	2.66357
Atu5222	0	0.375528	2.66292
Atu5457	0.864802	0.375566	2.66265
Atu0013	1.30813	0.376826	2.65375
IG_Atu2131	0.816223	0.377802	2.64689
Atu4449	1.18209	0.377956	2.64581
IG_Atu3107	7.09468	0.379149	2.63749
IG_Atu3056	4.0541	0.379332	2.63621
Atu3402	0.902918	0.379338	2.63617
IG_Atu2616	1.23687	0.379655	2.63397
IG_Atu1731	0.666582	0.379696	2.63369
Atu1625	0.978119	0.379953	2.6319
Atu4394	0.89383	0.380584	2.62754
Atu1587	0.636174	0.380698	2.62675
IG_Atu4346	2.751	0.38073	2.62653
Atu3296	0.980902	0.380933	2.62513
IG_Atu0754	0.408112	0.380952	2.625
IG_Atu1452	0.544149	0.380952	2.625
IG_Atu4304	1	0.380952	2.625
Atu3185	0.981549	0.380952	2.625
Atu1603	0.724935	0.380952	2.625
IG_Atu4774	1.35137	0.381041	2.62439
Atu0929	1.17251	0.381673	2.62004
Atu3925	1.00353	0.382284	2.61585
IG_Atu0127	1.04096	0.382284	2.61585
Atu3436	1.03061	0.382284	2.61585
Atu5500	1.50138	0.382337	2.61549
IG_Atu0056	0.893109	0.382513	2.61429
Atu4855	0.944435	0.382517	2.61426
IG_Atu2293	0.659449	0.382698	2.61303
Atu5523	1.39844	0.382716	2.6129
IG_Atu5106	0.3415	0.382867	2.61187
Atu1902	0.742835	0.382867	2.61187
Atu0618	0	0.382938	2.61139
Atu2294	1.13364	0.383316	2.60882
Atu1986	0.931245	0.383468	2.60778
Atu3639	1.19381	0.383838	2.60527
Atu4484	0.682181	0.383957	2.60446
IG_Atu0477	1.27535	0.384053	2.60381
Atu4654	1.03515	0.384374	2.60163
IG_Atu3163	1.24193	0.38439	2.60153
Atu0052	0.994867	0.384393	2.6015
IG_Atu1361	1.03622	0.384494	2.60082
Atu5548	1.3776	0.384494	2.60082
Atu3358	0.667519	0.384673	2.59961
Atu4240	0.934525	0.38513	2.59653
Atu2035	1.08785	0.385208	2.596
IG_Atu1349	1.20578	0.38546	2.5943
IG_Atu4192	0.729739	0.385781	2.59215
IG_Atu4788	1.50002	0.385977	2.59083
Atu0225	0.731939	0.386137	2.58975
IG_Atu1313	0	0.386217	2.58922
IG_Atu0202	1.0137	0.386374	2.58817
Atu6124	1.01611	0.38638	2.58812
Atu3457	1.0052	0.386672	2.58617
IG_Atu0201	1.20922	0.387013	2.5839
IG_Atu2414	2.11991	0.387162	2.5829
Atu4023	1.24231	0.387165	2.58288
Atu2444	0.998571	0.387415	2.58121
Atu4541	0.984568	0.387435	2.58108
Atu2801	0.918488	0.388173	2.57617
Atu3693	0.851513	0.388573	2.57352
Atu0174	1.20393	0.388581	2.57346
IG_Atu3636	1.21129	0.388889	2.57143
Atu6041	0.86988	0.388889	2.57143
IG_Atu2755	2.04056	0.388889	2.57143
Atu1557	1.03172	0.388936	2.57112
Atu5504	0.633452	0.389171	2.56956
Atu4452	1.5603	0.389471	2.56759
Atu0432	1.28985	0.38961	2.56667
Atu0894	0.868883	0.389855	2.56505
Atu4680	1.27593	0.390015	2.564
Atu0872	0.919511	0.390869	2.5584
Atu1768	0.911295	0.391013	2.55746
Atu1886	0.522286	0.391279	2.55572
Atu1402	1.01127	0.391638	2.55338
Atu0408	1.01143	0.392096	2.5504
IG_Atu1970	0.834774	0.392215	2.54962
IG_Atu3564	1.00511	0.392514	2.54768
Atu3545	1.6869	0.392767	2.54604
Atu4275	1.17948	0.392767	2.54604
IG_Atu0468	0.702403	0.393034	2.54431
IG_Atu1264	1.07398	0.39386	2.53897
IG_Atu0854	1.25216	0.393882	2.53883
Atu2089	0	0.393939	2.53846
Atu3323	1.26309	0.393939	2.53846
IG_Atu5117	1.16752	0.393939	2.53846
Atu2800	1.19201	0.393939	2.53846
Atu6162	1.17479	0.393939	2.53846
IG_Atu0080	1.10072	0.393939	2.53846
IG_Atu1080	0.975919	0.393939	2.53846
Atu2456	0.666849	0.393939	2.53846
Atu3079	0.974544	0.394262	2.53638
Atu4553	1.00618	0.394425	2.53534
Atu0892	1.03162	0.394917	2.53218
Atu4634	1.82973	0.394932	2.53208
IG_Atu4087	3.04058	0.394984	2.53175
Atu4420	1.01353	0.395874	2.52605
Atu3418	1.34505	0.39601	2.52519
Atu0878	0.998637	0.396052	2.52492
Atu2438	0.5	0.396215	2.52388
Atu3452	1.38208	0.39665	2.52111
IG_Atu4188	0.853496	0.396853	2.51982
IG_Atu0660	1.64172	0.396853	2.51982
Atu0994	0.204056	0.396933	2.51932
IG_Atu5240	0	0.397144	2.51798
Atu4301	0.813548	0.398019	2.51245
Atu0794	0	0.399907	2.50058
IG_Atu0315	0.768703	0.4	2.5
IG_Atu0706	1	0.4	2.5
Atu1208	0.892744	0.4	2.5
IG_Atu1240	1.68874	0.4	2.5
IG_Atu1453	1.88359	0.4	2.5
Atu1681	1.02028	0.4	2.5
IG_Atu2334	0.340093	0.4	2.5
IG_Atu3152	1.01353	0.4	2.5
IG_Atu3761	1.10221	0.4	2.5
IG_Atu3950	1.59268	0.4	2.5
IG_Atu4229	0.900912	0.4	2.5
IG_Atu4416	0.96285	0.4	2.5
Atu4582	0.890387	0.4	2.5
Atu5105	0.827878	0.4	2.5
IG_Atu5260	0	0.4	2.5
IG_Atu5268	0	0.4	2.5
Atu5337	0	0.4	2.5
Atu5375	0	0.4	2.5
IG_Atu4799	1.00621	0.4	2.5
Atu3045	0.899256	0.4	2.5
IG_Atu4504	0.768214	0.4	2.5
Atu0062	1.10815	0.4	2.5
Atu5434	1.22364	0.4	2.5
IG_Atu6050	0.647088	0.4	2.5
Atu2486	0.867436	0.4	2.5
Atu2200	0.800864	0.4	2.5
Atu5020	0.890064	0.4	2.5
Atu1287	1.06393	0.4	2.5
Atu6141	1.1871	0.4	2.5
Atu6116	0.805231	0.4	2.5
Atu3524	1.26846	0.4	2.5
Atu0146	1.07564	0.4	2.5
IG_Atu1913	1.08405	0.4	2.5
IG_Atu4676	4.0541	0.4	2.5
Atu3256	1.1878	0.4	2.5
Atu3898	1.3936	0.4	2.5
IG_Atu1564	0.52773	0.4	2.5
IG_Atu0396	1.19373	0.4	2.5
Atu3707	1.23995	0.4	2.5
Atu0594	1.09498	0.4	2.5
IG_Atu3523	2.32369	0.4	2.5
Atu1019	0.59242	0.4	2.5
IG_Atu6089	0.497641	0.4	2.5
Atu3505	0.897827	0.4	2.5
Atu0340	0.934231	0.4	2.5
Atu1340	0.623504	0.4	2.5
IG_Atu4344	0.429258	0.4	2.5
IG_Atu1982	0.224807	0.4	2.5
IG_Atu0837	0.201537	0.4	2.5
Atu0528	1.13158	0.400176	2.4989
Atu4620	1.06506	0.40035	2.49782
IG_Atu0694	1.29854	0.400932	2.49419
IG_Atu4316	0.776318	0.400974	2.49393
IG_Atu2663	0.662519	0.401067	2.49335
IG_Atu5501	1.38446	0.40119	2.49259
Atu4503	1.01353	0.401515	2.49057
Atu1216	1.314	0.401581	2.49016
Atu4756	1.08312	0.401672	2.48959
IG_Atu3778	2.02705	0.402094	2.48698
IG_Atu6117	1.2839	0.402171	2.48651
Atu5396	0	0.402448	2.48479
Atu3965	1.05036	0.402692	2.48329
Atu0072	0.740788	0.402957	2.48165
Atu3561	1.38354	0.402968	2.48159
Atu2744	1.43551	0.403434	2.47872
Atu1252	1.15632	0.403509	2.47826
Atu0786	1.27019	0.40355	2.47801
Atu3374	1.03014	0.403629	2.47752
IG_Atu3692	1.21623	0.403828	2.4763
IG_Atu2154	1.72392	0.404056	2.4749
Atu1293	1.01014	0.404118	2.47453
Atu2112	1.04162	0.404479	2.47231
IG_Atu4048	0.810821	0.404762	2.47059
Atu4388	0.983671	0.404934	2.46954
IG_Atu3655	0.782935	0.404943	2.46948
Atu4191	1.11936	0.405583	2.46559
Atu3903	1.39797	0.406125	2.46229
IG_Atu3168	0.925618	0.40616	2.46209
Atu1731	1.00802	0.406369	2.46082
Atu3359	0.885106	0.406413	2.46055
Atu1160	0.921939	0.406578	2.45955
Atu2176	1.26034	0.406591	2.45947
IG_Atu0378	0.90118	0.406926	2.45745
Atu3648	0.743691	0.406926	2.45745
IG_Atu2728	1.11902	0.407614	2.4533
IG_Atu0290	1.08462	0.407721	2.45266
Atu4398	1.03482	0.408012	2.45091
Atu3540	1.3716	0.408188	2.44985
IG_Atu0372	3.06084	0.409333	2.443
IG_Atu4604	1.27629	0.409404	2.44258
Atu3424	0.905083	0.409556	2.44167
IG_Atu2053	1.15941	0.409617	2.44131
Atu3283	1.27919	0.409835	2.44001
Atu4158	0.380072	0.41007	2.43861
IG_Atu1669	1.68984	0.41086	2.43392
Atu5247	0	0.411041	2.43285
Atu0572	1.44987	0.411283	2.43141
IG_Atu6159	1.54069	0.411524	2.42999
IG_Atu5341	0	0.412529	2.42407
IG_Atu0117	0.340093	0.412587	2.42373
IG_Atu0630	1.63245	0.412594	2.42369
IG_Atu1067	1.04142	0.412698	2.42308
Atu2373	1.54301	0.412876	2.42203
Atu3052	1.0452	0.413491	2.41843
IG_Atu5096	0.413939	0.414675	2.41153
IG_Atu3817	0.485648	0.41484	2.41057
Atu4843	0.967803	0.414973	2.40979
Atu5431	0.633961	0.416016	2.40375
IG_Atu4496	1.08109	0.416047	2.40358
IG_Atu2617	0.671236	0.416504	2.40094
Atu4609	0.851813	0.416707	2.39977
IG_Atu2773	6.80186	0.416749	2.39953
Atu4074	0.825836	0.416863	2.39887
IG_Atu3605	1.08954	0.417193	2.39697
Atu3578	0.89715	0.417548	2.39494
Atu3189	0.995008	0.417581	2.39474
Atu5048	1.22125	0.417749	2.39378
Atu5279	0	0.418264	2.39083
Atu2042	0.935256	0.418462	2.3897
Atu0703	1.10923	0.418725	2.3882
Atu4140	0.71744	0.419401	2.38435
Atu1862	0.765209	0.420457	2.37837
Atu2439	0.735939	0.420513	2.37805
IG_Atu0892	1.36037	0.420635	2.37736
IG_Atu1661	10.2028	0.420635	2.37736
IG_Atu1841	0.12367	0.420635	2.37736
IG_Atu1849	0.765209	0.420635	2.37736
Atu2256	0	0.420635	2.37736
IG_Atu2604	0	0.420635	2.37736
IG_Atu3957	1.06297	0.420635	2.37736
IG_Atu5522	0.517424	0.420635	2.37736
Atu0999	0.981632	0.420635	2.37736
IG_Atu1798	1.09502	0.420635	2.37736
Atu2409	0.921769	0.420635	2.37736
Atu0729	0.712798	0.420635	2.37736
IG_Atu3846	0.718104	0.420635	2.37736
Atu2270	1.49669	0.420635	2.37736
Atu3751	0.900022	0.420635	2.37736
Atu2619	0.861063	0.420903	2.37584
Atu2141	0.707336	0.421221	2.37405
Atu5524	0.697301	0.421267	2.37379
Atu2320	1.30454	0.421473	2.37263
IG_Atu1591	1.43197	0.421509	2.37243
IG_Atu4263	0.914161	0.421678	2.37148
Atu5506	1.12839	0.422049	2.3694
IG_Atu1007	1.30282	0.422295	2.36801
IG_Atu4741	0.977329	0.422542	2.36663
IG_Atu4576	0.559852	0.42283	2.36502
Atu0124	0.756291	0.422953	2.36433
Atu3996	0.912845	0.423118	2.36341
Atu0353	0.671789	0.423118	2.36341
Atu3569	0.816342	0.423302	2.36238
IG_Atu3513	1.2912	0.423324	2.36226
IG_Atu0429	1.19033	0.423465	2.36147
Atu2643	0	0.423672	2.36032
Atu2571	0.574409	0.423672	2.36032
Atu0707	1.1794	0.423891	2.3591
Atu1365	1.75715	0.424127	2.35778
Atu5480	1.3798	0.424144	2.35769
Atu2097	0	0.424398	2.35628
IG_Atu1306	0.566822	0.424421	2.35615
Atu2391	1.01777	0.424434	2.35608
Atu2418	0.857074	0.424601	2.35515
Atu0495	1.32341	0.424644	2.35491
Atu2276	1.26156	0.424731	2.35443
Atu1112	0.91547	0.424864	2.35369
Atu3267	0.816277	0.425019	2.35283
Atu6178	0.842688	0.425019	2.35283
Atu2392	1.02028	0.425259	2.35151
Atu4479	0.999494	0.425796	2.34854
Atu1015	0.552651	0.4261	2.34687
IG_Atu0939	1.22836	0.426213	2.34625
Atu0519	0.893733	0.426263	2.34597
Atu2714	1.03971	0.42631	2.34571
Atu4783	1.33338	0.426418	2.34512
IG_Atu1489	1.34418	0.426452	2.34493
Atu3810	0.977735	0.426485	2.34475
Atu1351	1.14688	0.426777	2.34315
IG_Atu3438	0.168921	0.426833	2.34283
Atu0886	0.60245	0.427008	2.34188
Atu5469	1.31178	0.427037	2.34172
Atu0623	0.473701	0.427181	2.34093
Atu4004	0.909994	0.427181	2.34093
IG_Atu4897	1.03843	0.427355	2.33997
IG_Atu0581	0.892744	0.428459	2.33395
IG_Atu1770	0	0.428571	2.33333
IG_Atu5404	0	0.428571	2.33333
IG_Atu5476	0.887012	0.428571	2.33333
Atu2323	0.878709	0.428571	2.33333
Atu3226	1.01092	0.428571	2.33333
IG_Atu0023	1.14781	0.428571	2.33333
Atu2168	0.853703	0.428571	2.33333
Atu3504	0.880694	0.428571	2.33333
Atu1237	0.934397	0.428571	2.33333
IG_Atu3747	0.86572	0.428571	2.33333
Atu1309	0.844594	0.428571	2.33333
Atu2381	1.71144	0.428571	2.33333
Atu4768	1.07238	0.428802	2.33208
Atu0643	1.00165	0.429187	2.32998
IG_Atu4151	0.713432	0.429272	2.32953
Atu3091	1.04363	0.429272	2.32953
IG_Atu4550	1.04463	0.429272	2.32953
IG_Atu5177	0.517424	0.429533	2.32811
Atu1512	0.839378	0.429833	2.32649
IG_Atu2376	1.02028	0.429864	2.32632
Atu3529	1.1151	0.429886	2.3262
IG_Atu4805	0.910219	0.429914	2.32605
Atu0840	1.00233	0.429926	2.32598
Atu1401	0.909131	0.429926	2.32598
Atu0793	0.909922	0.429926	2.32598
Atu0454	1.06386	0.42998	2.32569
Atu5540	1.0249	0.43004	2.32536
Atu2608	0.97331	0.430135	2.32485
Atu4645	1.10892	0.430157	2.32473
IG_Atu0830	0.838447	0.430318	2.32387
Atu0416	0.550414	0.430318	2.32387
Atu0606	0	0.43034	2.32374
Atu1814	0.89665	0.430443	2.32319
Atu6019	0.989769	0.430448	2.32316
IG_Atu6189	1.46673	0.430494	2.32291
IG_Atu4610	1.27111	0.430578	2.32246
IG_Atu1693	1.66576	0.430708	2.32176
IG_Atu2601	0.565994	0.431844	2.31565
Atu0895	1.57964	0.43206	2.31449
IG_Atu1995	0.680186	0.4329	2.31
Atu0636	0.874525	0.432984	2.30956
Atu4720	1.15213	0.433422	2.30722
Atu0628	1.08577	0.433729	2.30559
IG_Atu0064	0.522582	0.434121	2.3035
IG_Atu3207	0.922382	0.434223	2.30296
Atu2451	0.825548	0.434437	2.30183
IG_Atu3958	1.88726	0.434486	2.30157
IG_Atu5305	0	0.434521	2.30139
Atu2637	1.64814	0.434732	2.30027
IG_Atu3358	1.22191	0.434732	2.30027
Atu2154	1.06822	0.434929	2.29922
Atu3354	1.19049	0.435006	2.29882
IG_Atu6151	1.347	0.435008	2.29881
Atu2251	0.830057	0.435027	2.29871
IG_Atu0139	2.92171	0.435131	2.29816
Atu2496	0.689136	0.435152	2.29804
Atu0963	1.14607	0.435418	2.29665
IG_Atu4785	0.337842	0.435531	2.29605
IG_Atu4042	1.67143	0.435531	2.29605
Atu5037	0.879101	0.435583	2.29578
Atu2778	1.7536	0.435631	2.29552
Atu4748	1.26778	0.435631	2.29552
IG_Atu2590	0.560153	0.43577	2.29479
Atu3515	1.12815	0.435897	2.29412
Atu0167	0.970811	0.436147	2.2928
IG_Atu1932	0	0.436281	2.2921
IG_Atu4834	0.844605	0.43648	2.29105
Atu5458	1.0054	0.436543	2.29073
IG_Atu5528	0.868372	0.436989	2.28839
Atu4273	0.841201	0.437063	2.288
IG_Atu1633	0.644006	0.437229	2.28713
Atu1856	1.15986	0.437229	2.28713
Atu0343	0.863468	0.43734	2.28655
Atu2435	0.820525	0.437637	2.285
IG_Atu4841	2.47751	0.437686	2.28474
IG_Atu3657	0.970625	0.437791	2.28419
IG_Atu1711	0	0.437961	2.28331
Atu4472	1.05629	0.438084	2.28267
Atu4239	1.13412	0.438106	2.28255
Atu1718	0.850232	0.438228	2.28191
Atu0278	1.22201	0.438231	2.2819
IG_Atu1704	0	0.439244	2.27664
IG_Atu0935	0.078483	0.439578	2.27491
Atu2519	0.990504	0.439947	2.273
IG_Atu2691	1.02028	0.439953	2.27297
IG_1	0.573146	0.440249	2.27144
IG_Atu1725	1.10083	0.440364	2.27085
Atu5445	0.980593	0.440557	2.26985
Atu3447	1.25611	0.440559	2.26984
Atu0677	2.27783	0.440595	2.26966
IG_Atu4315	0.997179	0.440691	2.26916
IG_Atu3062	0.485937	0.44107	2.26721
Atu0601	0.783873	0.441131	2.2669
IG_Atu2759	0.770022	0.441262	2.26623
IG_Atu3614	0.958243	0.4416	2.26449
IG_Atu2687	3.06084	0.441706	2.26395
Atu5033	1.10876	0.441803	2.26345
Atu4010	1.57876	0.441803	2.26345
Atu0649	0.986602	0.442012	2.26238
Atu1822	0	0.442115	2.26186
Atu3316	1.30264	0.442335	2.26073
IG_Atu0638	1.05546	0.442826	2.25822
Atu0876	0.817478	0.44289	2.25789
Atu2189	1.14161	0.44289	2.25789
Atu0493	1.2133	0.443279	2.25592
Atu2746	1.09316	0.443473	2.25493
IG_Atu0613	0.921542	0.444314	2.25066
Atu0896	0.680186	0.444444	2.25
IG_Atu1277	0	0.444444	2.25
Atu0991	0.791692	0.444444	2.25
Atu0674	0.88743	0.445043	2.24697
Atu4836	0.847315	0.445881	2.24275
IG_Atu1346	0.623504	0.445887	2.24272
Atu4544	0.992053	0.446998	2.23715
IG_Atu4303	0.624776	0.447084	2.23672
IG_Atu4068	0.104848	0.447392	2.23518
Atu3826	0.916522	0.447942	2.23243
IG_Atu1683	1.71261	0.448245	2.23092
Atu1203	0.62435	0.448361	2.23035
Atu0321	0.832565	0.448514	2.22959
Atu4668	0.680608	0.448581	2.22925
IG_Atu0831	0.941796	0.448619	2.22906
IG_Atu1815	0.990334	0.449133	2.22651
IG_Atu4243	2.96818	0.449484	2.22477
Atu3805	0.806606	0.449521	2.22459
Atu6103	1.02606	0.449904	2.22269
Atu3735	1.33359	0.449904	2.22269
Atu4685	1.1295	0.449904	2.22269
IG_chrm_end	1.05899	0.450308	2.2207
Atu0668	0.803795	0.450354	2.22048
Atu0570	0.972824	0.450596	2.21928
Atu0337	1.05595	0.451065	2.21697
Atu5110	0.862373	0.451615	2.21427
Atu5501	0.568597	0.452297	2.21094
IG_Atu4108	0.707556	0.452375	2.21055
Atu4426	1.14753	0.452472	2.21008
Atu2389	0.926486	0.452527	2.20981
Atu5244	0	0.452724	2.20885
Atu4512	1.1411	0.45338	2.20566
Atu3450	1.08916	0.45338	2.20566
Atu3464	0.872758	0.4534	2.20556
Atu0476	0.891506	0.453488	2.20513
IG_Atu0450	0.58516	0.4536	2.20459
Atu5507	1.45449	0.453613	2.20452
Atu2559	1.06412	0.453613	2.20452
Atu5373	0	0.453925	2.20301
IG_Atu1822	0	0.454545	2.2
IG_Atu5279	0	0.454545	2.2
Atu0232	1.05143	0.454545	2.2
IG_Atu0480	0.364385	0.454545	2.2
Atu4596	1.08558	0.454548	2.19999
Atu5518	0.881181	0.454633	2.19958
IG_Atu3356	1.01353	0.454649	2.1995
Atu3008	1.28994	0.454951	2.19804
Atu1264	0.852306	0.455051	2.19756
Atu6100	0.942899	0.455151	2.19707
Atu3917	0.814881	0.455398	2.19588
IG_Atu6153	1.96437	0.455429	2.19573
IG_Atu2636	0	0.455711	2.19437
IG_Atu0800	0.744966	0.455711	2.19437
Atu1691	0.811478	0.45591	2.19341
Atu6022	1.03579	0.456255	2.19176
IG_Atu2438	1.21462	0.456449	2.19082
IG_Atu2341	0.142857	0.45671	2.18957
IG_Atu2632	0.850232	0.45671	2.18957
Atu0307	0.923561	0.45671	2.18957
Atu3056	0.940093	0.45671	2.18957
IG_Atu0909	1.33421	0.45671	2.18957
Atu0824	1.17661	0.45671	2.18957
Atu1012	2.20453	0.45671	2.18957
Atu3919	0.392094	0.45671	2.18957
Atu4418	0.881024	0.456711	2.18957
IG_Atu4556	0.941131	0.456827	2.18901
Atu6051	0.938294	0.45703	2.18804
IG_Atu2141	1.04176	0.457059	2.1879
Atu3338	1.12614	0.457143	2.1875
Atu2190	0.935576	0.457187	2.18729
IG_Atu0626	1.14449	0.457507	2.18576
IG_Atu2770	0.769684	0.457636	2.18514
IG_Atu3925	0.892344	0.457743	2.18463
Atu4480	1.15279	0.458233	2.1823
IG_Atu3187	0.788298	0.459207	2.17766
IG_Atu3428	3.04058	0.459207	2.17766
IG_Atu2246	0.551502	0.460317	2.17241
IG_Atu0254	0.807183	0.460317	2.17241
Atu3345	1.20031	0.460317	2.17241
Atu3539	1.32153	0.461039	2.16901
IG_Atu1000	0.918735	0.461504	2.16683
IG_Atu4804	1.33489	0.461538	2.16667
Atu1273	0.680186	0.461538	2.16667
IG_Atu5383	0	0.461538	2.16667
IG_Atu1121	0.908467	0.461538	2.16667
Atu3803	0.93045	0.461687	2.16597
Atu3687	0.872184	0.461887	2.16503
Atu2371	0.975919	0.461887	2.16503
Atu2421	0.667915	0.461969	2.16465
Atu3239	1.00665	0.462056	2.16424
Atu4803	0.934515	0.462133	2.16388
IG_Atu0627	1.24701	0.462279	2.1632
IG_Atu1235	0.906915	0.46281	2.16071
Atu5365	0	0.463092	2.1594
Atu2044	1.03445	0.463203	2.15888
Atu5058	1.04489	0.463203	2.15888
Atu2367	0.834774	0.463259	2.15862
IG_Atu0124	1.31029	0.463979	2.15527
Atu1225	0.556516	0.464959	2.15073
Atu0965	1.24802	0.465251	2.14938
IG_Atu3511	0.364869	0.46536	2.14887
Atu0108	0.946628	0.465595	2.14779
IG_Atu3861	0.763817	0.466667	2.14286
Atu1461	0.680186	0.466698	2.14271
Atu0801	0.792321	0.466719	2.14262
Atu1450	0.382605	0.466775	2.14236
Atu3921	1.52029	0.467067	2.14102
IG_Atu3788	0.594472	0.467067	2.14102
IG_Atu2685	0.67295	0.467366	2.13965
Atu4496	1.27045	0.467822	2.13757
IG_Atu4022	0.919244	0.467872	2.13734
IG_Atu0524	0.904338	0.46819	2.13589
Atu0051	1.07998	0.468202	2.13583
Atu4154	1.68762	0.468215	2.13577
IG_Atu0795	1.61417	0.468229	2.13571
Atu2338	1.02254	0.468242	2.13565
IG_Atu4214	1.06297	0.468351	2.13515
Atu6157	2.61916	0.468351	2.13515
Atu0780	1.30961	0.468449	2.1347
Atu0639	0	0.468976	2.13231
Atu5145	0.991121	0.469146	2.13153
IG_Atu3920	3.00891	0.469147	2.13153
IG_Atu5507	1.01731	0.469347	2.13062
Atu3261	1.00675	0.469422	2.13028
Atu2596	0.852041	0.469697	2.12903
Atu1114	1.12649	0.46981	2.12852
Atu4630	0.933185	0.469813	2.12851
Atu3774	1.35137	0.46985	2.12834
Atu4429	0.981994	0.469907	2.12808
Atu5094	0.844967	0.469975	2.12777
IG_Atu3901	1.12021	0.470003	2.12764
Atu2263	0.666978	0.470588	2.125
IG_Atu0742	4.08112	0.470629	2.12481
IG_Atu3166	1.73747	0.471269	2.12193
Atu1507	5.2869	0.471624	2.12033
Atu2514	0.845231	0.471674	2.12011
Atu0120	1.01607	0.471861	2.11927
IG_Atu1521	6.12167	0.471918	2.11901
Atu1623	1.19852	0.47207	2.11833
Atu1926	1.02028	0.472176	2.11786
Atu2238	0.818234	0.472342	2.11711
Atu3425	0.96285	0.47241	2.1168
IG_Atu1149	1.22897	0.472486	2.11647
Atu0756	0.544149	0.472509	2.11636
Atu0504	1.19033	0.472528	2.11627
Atu5160	1.09029	0.472565	2.11611
Atu1898	1.3004	0.472875	2.11473
IG_Atu0945	1.5871	0.472899	2.11462
Atu3454	0.936638	0.472982	2.11425
Atu1414	1.04772	0.473086	2.11378
Atu4832	1.31694	0.473249	2.11305
IG_Atu5318	0	0.473468	2.11208
Atu1171	0	0.473756	2.11079
IG_Atu1518	0.25507	0.473857	2.11034
Atu2136	1.1331	0.473916	2.11008
IG_Atu3374	1.33601	0.474578	2.10713
IG_Atu0665	0.612167	0.474619	2.10695
Atu0386	1.27535	0.47478	2.10624
IG_Atu3414	0.862386	0.474807	2.10612
Atu3367	0.782637	0.474893	2.10574
Atu2002	1.1608	0.474959	2.10545
IG_Atu2277	1.14972	0.475076	2.10493
IG_Atu4611	1.34113	0.475289	2.10398
IG_Atu1897	0.0927526	0.47573	2.10203
Atu3812	0.942579	0.475925	2.10117
Atu2291	0.921769	0.476582	2.09827
Atu1177	1.15193	0.47679	2.09736
IG_Atu0319	0.875533	0.477307	2.09509
Atu5461	0.677302	0.477429	2.09455
Atu3990	2.94249	0.477448	2.09447
Atu3500	1.19139	0.478127	2.0915
IG_Atu3705	1.02896	0.478438	2.09013
Atu6167	1.08273	0.478719	2.08891
Atu4780	1.02006	0.479408	2.0859
Atu4450	0.812583	0.479409	2.0859
IG_Atu5197	1.18268	0.479605	2.08505
Atu1043	1.37443	0.479997	2.08334
Atu5053	1.93171	0.480924	2.07933
Atu4411	0.791045	0.481074	2.07868
Atu3701	1.21316	0.481173	2.07826
Atu5499	0.935502	0.481533	2.0767
Atu2086	1.1103	0.481647	2.07621
IG_Atu2370	1.18655	0.481649	2.0762
Atu1452	1.2105	0.481656	2.07617
IG_Atu3285	1.35137	0.482045	2.07449
Atu4071	1.05448	0.482121	2.07417
IG_Atu0446	1.04122	0.482279	2.07349
Atu1685	0.821891	0.482487	2.07259
IG_Atu1280	0.510139	0.482684	2.07175
IG_Atu3653	0.426142	0.482684	2.07175
Atu0462	1.01212	0.482684	2.07175
Atu0282	1.02632	0.482684	2.07175
Atu2811	1.07292	0.483219	2.06945
IG_Atu0188	0.647006	0.48345	2.06847
IG_Atu2622	0	0.484204	2.06525
IG_Atu0807	0.463763	0.484559	2.06373
IG_Atu0377	1.53042	0.484848	2.0625
Atu1923	0	0.484848	2.0625
Atu3769	1	0.484848	2.0625
Atu3144	0.960182	0.484848	2.0625
Atu4792	1.06831	0.484848	2.0625
Atu4666	0.952506	0.484848	2.0625
Atu1334	0.963088	0.484848	2.0625
Atu2062	1.33564	0.484848	2.0625
Atu4367	0.930326	0.484848	2.0625
IG_Atu0305	0.852233	0.484848	2.0625
IG_Atu5107	1.72475	0.484848	2.0625
Atu0268	1.60694	0.484848	2.0625
IG_Atu5155	1.25774	0.485129	2.06131
Atu1563	0.421067	0.485159	2.06118
Atu4284	1.50061	0.485263	2.06074
IG_Atu3563	1.551	0.485289	2.06063
Atu2144	1.15834	0.485625	2.0592
IG_Atu0210	1.0815	0.485714	2.05882
IG_Atu0518	4.08112	0.485714	2.05882
IG_Atu0714	0	0.485714	2.05882
Atu0881	0.928715	0.485714	2.05882
Atu1520	1.28128	0.485714	2.05882
IG_Atu1860	0.601703	0.485714	2.05882
Atu1956	0	0.485714	2.05882
IG_Atu2048	0	0.485714	2.05882
IG_Atu2057	0	0.485714	2.05882
IG_Atu2175	1.90143	0.485714	2.05882
IG_Atu2258	0.333333	0.485714	2.05882
IG_Atu3112	1.60972	0.485714	2.05882
IG_Atu4306	0	0.485714	2.05882
IG_Atu0294	0.988395	0.485714	2.05882
IG_Atu5031	1.01078	0.485714	2.05882
Atu2426	0.87744	0.485714	2.05882
IG_Atu0272	1.21158	0.485714	2.05882
Atu3456	0.952836	0.485714	2.05882
Atu5439	0.912517	0.485714	2.05882
Atu0533	0.860435	0.485714	2.05882
Atu1744	0.990706	0.485714	2.05882
Atu2277	1.10605	0.485714	2.05882
Atu5424	0.956659	0.485714	2.05882
Atu2017	0.848643	0.485714	2.05882
Atu4267	1.08948	0.485714	2.05882
Atu4753	0.908575	0.485714	2.05882
Atu3969	0.699205	0.485714	2.05882
Atu5018	0.763932	0.485714	2.05882
Atu2273	0.763135	0.485714	2.05882
Atu2137	0.791858	0.485714	2.05882
IG_Atu3604	0.439602	0.485714	2.05882
IG_Atu5078	1.26584	0.485714	2.05882
IG_Atu4057	1.49616	0.485714	2.05882
Atu0777	0.674701	0.485714	2.05882
Atu6190	1.14521	0.485714	2.05882
Atu1514	1.03125	0.485715	2.05882
IG_Atu1603	0.84023	0.485835	2.05831
Atu4060	0	0.485844	2.05827
IG_Atu0304	1.59419	0.485936	2.05788
IG_Atu2076	1.02028	0.485936	2.05788
Atu0565	1.05711	0.486092	2.05723
Atu3014	1.24881	0.486572	2.0552
IG_Atu2302	1.37738	0.486703	2.05464
Atu2088	0	0.48693	2.05368
IG_Atu4189	0.890674	0.487179	2.05263
IG_Atu5150	1.11764	0.487181	2.05263
IG_Atu3339	0	0.48749	2.05132
IG_Atu2068	1.21413	0.487664	2.05059
Atu1952	10.3162	0.487713	2.05039
Atu2487	1.09213	0.487801	2.05002
Atu3344	1.32363	0.487801	2.05002
IG_Atu1780	1.3459	0.487854	2.04979
Atu5074	1.005	0.488372	2.04762
Atu1993	0.613897	0.488425	2.0474
IG_Atu3616	0.470931	0.488447	2.04731
Atu1326	1.29569	0.488557	2.04685
Atu2046	0.755167	0.488839	2.04566
Atu0309	1.11942	0.488863	2.04556
IG_Atu4769	0.723947	0.489088	2.04462
Atu0421	1.487	0.489167	2.04429
Atu4470	1.2864	0.489308	2.0437
IG_Atu1400	1.81383	0.489428	2.0432
Atu2458	1.12926	0.489428	2.0432
Atu1491	0.907999	0.489428	2.0432
Atu0717	0	0.489539	2.04274
IG_Atu4352	0.389818	0.490093	2.04043
Atu5161	0.994151	0.490361	2.03931
Atu2148	0.960262	0.49051	2.0387
Atu1839	1.28102	0.490537	2.03858
IG_Atu4364	0.699333	0.49141	2.03496
Atu5443	0.684052	0.491445	2.03482
Atu1503	0.991403	0.492331	2.03116
IG_Atu5165	1.44879	0.494064	2.02403
Atu2124	0.780375	0.494727	2.02132
IG_Atu4015	1.06179	0.494848	2.02082
Atu0662	0.89515	0.495191	2.01942
IG_Atu3953	0.903997	0.495716	2.01728
IG_Atu3493	3.04058	0.495888	2.01658
Atu3544	1.52029	0.495968	2.01626
IG_Atu0274	0.510139	0.49617	2.01544
Atu1316	1.09064	0.496309	2.01487
IG_Atu5364	0	0.496607	2.01367
Atu1388	1.07332	0.496886	2.01253
Atu1475	0.704729	0.497233	2.01113
Atu2366	1.22099	0.497832	2.00871
Atu1116	0.714195	0.497933	2.0083
Atu2024	0.799678	0.499163	2.00335
Atu0151	0	0.5	2
Atu2623	0	0.5	2
Atu3143	0.985437	0.5	2
IG_Atu3484	1.01353	0.5	2
IG_Atu3793	0.950181	0.5	2
Atu3037	1.09185	0.5	2
Atu2666	1.28045	0.5	2
Atu0728	0.8853	0.5	2
Atu4356	1.03625	0.5	2
Atu2180	0.917194	0.5	2
IG_Atu3505	1.11241	0.5	2
IG_Atu0708	2.5507	0.5	2
IG_Atu1076	2.30905	0.5	2
IG_Atu3698	1.88226	0.5	2
Atu3101	1.06868	0.5	2
Atu2147	0.940349	0.5	2
Atu3783	0.913221	0.5	2
IG_Atu1803	0.78483	0.5	2
IG_Atu0161	0.234388	0.5	2
IG_Atu4472	1.84462	0.5	2
Atu1540	1.67496	0.5	2
IG_Atu4506	0.217184	0.5	2
IG_Atu3355	1.1792	0.5	2
IG_Atu4454	0.211151	0.5	2
IG_Atu3919	0.333333	0.500181	1.99928
Atu2114	1.38842	0.500792	1.99684
Atu5397	2.06969	0.501624	1.99352
Atu3846	1.64533	0.501787	1.99288
IG_Atu2707	0.798479	0.501822	1.99274
Atu2019	0.997773	0.502016	1.99197
Atu0424	1.38575	0.502343	1.99067
Atu0760	6.46177	0.502592	1.98969
Atu0597	0.757869	0.502718	1.98919
IG_Atu5036	1.75128	0.502985	1.98813
Atu3209	4.0541	0.503008	1.98804
IG_Atu5337	0	0.503156	1.98746
Atu5167	1.22085	0.503228	1.98717
Atu5221	0	0.503735	1.98517
Atu2231	0.934231	0.503735	1.98517
Atu4831	0.811375	0.504025	1.98403
IG_Atu2118	1.06886	0.504151	1.98353
IG_Atu4248	0.96155	0.504492	1.98219
Atu3776	0.650888	0.504548	1.98197
Atu4354	0.97651	0.504584	1.98183
IG_Atu1717	0.897354	0.504769	1.9811
Atu0986	1.16198	0.504849	1.98079
Atu4895	1.42508	0.504907	1.98056
IG_Atu3200	0.337842	0.504912	1.98054
Atu2650	0.764698	0.50514	1.97965
Atu5226	0	0.505183	1.97948
Atu3686	0.917975	0.505357	1.9788
IG_Atu4572	0.1	0.505361	1.97878
Atu3122	1.13799	0.505361	1.97878
Atu1821	0.923109	0.505361	1.97878
Atu0581	1.0951	0.50544	1.97848
Atu4573	0.88224	0.505474	1.97834
Atu2203	1.17424	0.505634	1.97772
IG_Atu6131	1.22863	0.505794	1.97709
Atu2013	1.20697	0.505868	1.9768
Atu3651	1.00024	0.505887	1.97673
IG_Atu3343	3.37842	0.505887	1.97673
Atu1713	0.73052	0.506306	1.97509
Atu2153	1.04721	0.506387	1.97477
Atu6080	0.953342	0.506394	1.97475
Atu2026	0.883591	0.506494	1.97436
Atu0083	3.61735	0.506536	1.97419
Atu0175	0.983346	0.506547	1.97415
IG_Atu0543	1.97872	0.506628	1.97383
Atu4777	0.658792	0.506631	1.97382
IG_Atu4389	0.168921	0.507122	1.97191
IG_Atu6002	1.8096	0.507186	1.97166
IG_Atu0328	0.865814	0.507641	1.9699
Atu4810	1.18356	0.507937	1.96875
Atu0934	1.0481	0.507937	1.96875
Atu0893	0.883412	0.507937	1.96875
IG_Atu4533	2.28043	0.508003	1.96849
Atu1185	0	0.508019	1.96843
IG_Atu2533	1	0.508159	1.96789
Atu6004	1.14115	0.508159	1.96789
Atu0968	0.58199	0.508527	1.96646
IG_Atu2782	1.91302	0.508658	1.96596
Atu5346	0	0.508741	1.96564
Atu5012	0.698522	0.509219	1.96379
Atu5274	0	0.50923	1.96375
IG_Atu0387	1.40773	0.509267	1.96361
Atu3692	1.0345	0.509422	1.96301
Atu3746	1.26313	0.510169	1.96014
Atu1921	1.18907	0.510221	1.95993
IG_Atu4832	1.04848	0.510288	1.95968
Atu4773	0.802375	0.510334	1.9595
IG_Atu0949	0.942543	0.51049	1.9589
IG_Atu0780	1.3681	0.51049	1.9589
Atu4623	0.931414	0.51049	1.9589
IG_Atu4311	1.12614	0.51049	1.9589
IG_Atu4264	3.54734	0.51049	1.9589
Atu3974	1.07382	0.51049	1.9589
Atu4507	0.949484	0.510689	1.95814
Atu5298	0	0.510928	1.95722
Atu0659	1.29772	0.510928	1.95722
Atu3127	1.06165	0.511048	1.95676
Atu2627	0.69908	0.511048	1.95676
Atu1323	1.20822	0.511167	1.95631
IG_Atu0574	1.26762	0.511287	1.95585
IG_Atu3515	0.560106	0.511287	1.95585
Atu4293	1.32957	0.511496	1.95505
IG_Atu3598	0	0.511655	1.95444
Atu5004	1.18753	0.511655	1.95444
IG_Atu4244	0.640122	0.512062	1.95289
Atu5191	1.27508	0.512094	1.95277
Atu3762	1.37056	0.512154	1.95254
IG_Atu4122	0.970089	0.512238	1.95222
IG_Atu0359	0.661803	0.512238	1.95222
Atu0199	0.891921	0.512447	1.95142
IG_Atu0890	1.31179	0.51245	1.95141
Atu5276	0	0.512579	1.95092
IG_Atu5432	0.779679	0.512579	1.95092
IG_Atu4527	0.589112	0.512676	1.95055
Atu6034	0.870095	0.512824	1.94999
IG_Atu4666	1.30589	0.512987	1.94937
Atu6175	0.997876	0.513274	1.94828
IG_Atu3997	1.47845	0.513403	1.94779
IG_Atu1712	0	0.513484	1.94748
IG_Atu1758	0.689378	0.513856	1.94607
Atu2834	2.12558	0.514127	1.94505
IG_Atu4467	0.506763	0.514286	1.94444
Atu1760	1.52582	0.514286	1.94444
IG_1	1.34205	0.514569	1.94337
IG_Atu3854	0.784779	0.514569	1.94337
Atu1087	1.07164	0.514773	1.9426
IG_Atu3102	0.750009	0.514839	1.94235
IG_Atu1767	1.15799	0.51494	1.94197
Atu6070	1.67386	0.51494	1.94197
IG_Atu3583	9.45958	0.515109	1.94134
Atu2573	0.78149	0.515152	1.94118
Atu1120	1.24208	0.515152	1.94118
Atu1909	0.549381	0.515152	1.94118
Atu4122	1.19423	0.515152	1.94118
Atu4106	1.66934	0.515547	1.93969
Atu2618	1.22984	0.515622	1.93941
IG_Atu6197	0.733366	0.515873	1.93846
Atu0136	0.976994	0.515873	1.93846
Atu1880	0.925451	0.515873	1.93846
IG_Atu3321	1.44789	0.515873	1.93846
Atu4563	0.827713	0.515873	1.93846
Atu3744	1.01265	0.516305	1.93684
IG_chrm_end	5.69166	0.516387	1.93653
Atu4847	1.0603	0.516468	1.93623
Atu3558	1.07955	0.516695	1.93538
IG_Atu0833	1.6127	0.516876	1.9347
Atu1399	0.84173	0.517221	1.93341
IG_Atu0116	0.661129	0.517703	1.93161
Atu4728	1.13981	0.518415	1.92895
Atu1922	0.736868	0.518488	1.92869
Atu4185	1.0806	0.518633	1.92815
Atu1489	0.844281	0.519106	1.92639
IG_Atu5473	0.901667	0.519236	1.92591
Atu0249	0.916351	0.519481	1.925
Atu2417	1.53485	0.519481	1.925
IG_Atu0082	0.850232	0.519498	1.92494
Atu6119	0.476212	0.519631	1.92444
IG_Atu4295	0.851362	0.519705	1.92417
IG_Atu3194	1.00188	0.519708	1.92416
IG_Atu3012	1.13276	0.519765	1.92395
Atu0144	0.739333	0.519895	1.92347
Atu5433	1.08553	0.519895	1.92347
Atu2520	0.999771	0.519895	1.92347
IG_Atu3078	0.958741	0.520117	1.92264
IG_Atu2450	0.0364385	0.520209	1.9223
IG_Atu4508	0	0.520209	1.9223
Atu0718	0.722623	0.520209	1.9223
Atu3084	0.992053	0.520346	1.9218
Atu4870	1.20809	0.520366	1.92172
Atu1221	1.05577	0.520435	1.92147
Atu1824	1.12959	0.520597	1.92087
Atu3319	0.797155	0.520667	1.92061
Atu3061	1.05876	0.520901	1.91975
IG_Atu0044	1.41574	0.521057	1.91918
Atu4766	0.849487	0.521166	1.91878
Atu0456	1.22595	0.521292	1.91831
IG_Atu4793	1.08791	0.521328	1.91818
Atu4210	0.979169	0.521364	1.91805
Atu0509	0.993709	0.521771	1.91655
Atu6012	0.978559	0.521991	1.91574
IG_Atu2060	0.231882	0.523222	1.91124
IG_Atu2420	1.21775	0.523529	1.91011
Atu2297	1.15851	0.523543	1.91006
IG_Atu2784	1.2632	0.52381	1.90909
Atu1010	0.84259	0.52381	1.90909
IG_Atu3654	0.871753	0.52381	1.90909
Atu2005	0.785122	0.52381	1.90909
Atu2511	0.779615	0.52381	1.90909
Atu2603	0.765546	0.52381	1.90909
IG_Atu4194	3.21532	0.523818	1.90906
IG_Atu5243	0	0.524812	1.90544
Atu5174	0.989854	0.524909	1.90509
IG_Atu2812	0.553866	0.525039	1.90462
Atu4352	1.05251	0.525058	1.90455
IG_Atu1729	1.05216	0.525339	1.90353
Atu2699	0	0.525915	1.90145
IG_Atu4427	1.72573	0.525941	1.90135
IG_Atu6149	0.742097	0.52604	1.90099
Atu0625	0.905276	0.52669	1.89865
Atu3936	0.791737	0.526944	1.89774
Atu4050	1.07963	0.527192	1.89684
Atu3688	0.729694	0.527231	1.8967
Atu1478	1.11126	0.527468	1.89585
Atu0089	0	0.527873	1.89439
Atu0958	0.938246	0.528054	1.89374
IG_Atu3311	0.914313	0.528061	1.89372
Atu3140	0.991074	0.528301	1.89286
IG_Atu0111	0.111111	0.528877	1.8908
Atu1645	0.911626	0.529206	1.88962
Atu5394	2.06969	0.529206	1.88962
Atu6179	0.654791	0.529341	1.88914
IG_Atu5542	8.27878	0.530193	1.8861
IG_Atu1262	0.660565	0.530652	1.88448
IG_Atu3733	0.696799	0.530678	1.88438
IG_Atu0096	14.2839	0.530716	1.88425
IG_Atu1090	0	0.530728	1.8842
IG_Atu3397	0.937647	0.531427	1.88172
IG_Atu5030	1.01532	0.531953	1.87987
Atu2313	1.35486	0.53236	1.87843
Atu0861	0.885871	0.5324	1.87829
Atu1568	1.21925	0.5324	1.87829
Atu1694	0.834774	0.532516	1.87788
Atu4143	0.561846	0.532634	1.87746
Atu5319	0	0.532634	1.87746
Atu0609	0.985345	0.532634	1.87746
Atu0568	0.886858	0.532634	1.87746
Atu0987	1.12768	0.532634	1.87746
IG_Atu0514	1.08755	0.532634	1.87746
Atu3794	1.61349	0.532634	1.87746
Atu0992	1.01375	0.532634	1.87746
Atu0842	0.83726	0.532905	1.87651
Atu4626	0.891538	0.533237	1.87534
IG_Atu5483	1.10876	0.533334	1.875
IG_Atu0937	0.836062	0.533385	1.87482
IG_Atu0342	0	0.533434	1.87465
IG_Atu4147	0.873192	0.533504	1.8744
IG_Atu1737	1.65555	0.533647	1.8739
Atu1728	1.20796	0.533731	1.8736
Atu0496	1.30961	0.533738	1.87358
Atu1355	1.47374	0.533738	1.87358
Atu0591	1.04795	0.533887	1.87306
IG_Atu0228	1.50553	0.534292	1.87164
Atu4329	1.12515	0.534393	1.87128
Atu1035	0	0.534518	1.87084
Atu2324	0.728771	0.534612	1.87051
Atu2377	0.9478	0.534617	1.8705
IG_Atu1677	0.643666	0.534673	1.8703
Atu1996	0.738128	0.534738	1.87008
IG_Atu2548	0.948784	0.534792	1.86989
Atu0176	1.02462	0.534897	1.86952
IG_Atu0656	1.02028	0.534965	1.86928
Atu2038	1.02319	0.534965	1.86928
Atu1781	1.46502	0.534965	1.86928
Atu1837	0.925326	0.534965	1.86928
Atu4145	0.733189	0.534965	1.86928
IG_Atu4165	1.57744	0.53682	1.86282
Atu1499	1.3795	0.537083	1.86191
Atu4266	0.974348	0.537135	1.86173
Atu1798	1.02438	0.537145	1.8617
IG_Atu6081	0.338951	0.537535	1.86034
Atu4606	1.18556	0.537762	1.85956
IG_Atu0445	0.510139	0.537968	1.85885
Atu3259	1.10429	0.538351	1.85752
IG_Atu1993	1.08452	0.538436	1.85723
Atu4110	1.01093	0.538551	1.85684
Atu5186	1.03485	0.53964	1.85309
IG_Atu0141	0.333333	0.539683	1.85294
IG_Atu6101	0.0769231	0.539683	1.85294
Atu4257	0.88957	0.539683	1.85294
Atu2142	0.952325	0.539683	1.85294
Atu5451	1.3681	0.539812	1.8525
IG_Atu1649	0.691714	0.539812	1.8525
Atu0075	1.33971	0.540582	1.84986
IG_Atu4749	0.202705	0.540617	1.84974
Atu3507	0.939086	0.540824	1.84903
Atu4190	1.1627	0.541575	1.84647
Atu3265	0.84004	0.541932	1.84525
Atu3773	1.14326	0.542078	1.84475
Atu2272	1.02604	0.542706	1.84262
Atu4163	1.01353	0.542857	1.84211
Atu1987	0.958951	0.542857	1.84211
Atu2827	0.973477	0.542857	1.84211
IG_Atu2164	0.834774	0.542857	1.84211
Atu4320	0.8637	0.542857	1.84211
IG_Atu1045	0.218631	0.542857	1.84211
Atu3699	2.05872	0.542857	1.84211
IG_Atu1194	0	0.542964	1.84174
Atu2671	0.660002	0.543124	1.8412
IG_Atu0888	0.824906	0.543336	1.84048
Atu2090	0.855771	0.543756	1.83906
IG_Atu0323	0.5	0.543778	1.83899
Atu3443	1.55407	0.543891	1.8386
Atu5470	1.79514	0.543891	1.8386
Atu4027	1.54941	0.543932	1.83847
Atu0135	1.34461	0.544054	1.83805
Atu3249	0.84188	0.544107	1.83787
Atu5531	1.12569	0.54437	1.83699
Atu6046	0.863354	0.544497	1.83656
IG_Atu1181	1.61544	0.544497	1.83656
IG_Atu3560	0.328711	0.544591	1.83624
Atu5533	0.806935	0.545131	1.83442
IG_Atu4782	0.694717	0.545199	1.83419
Atu4505	0.802977	0.545299	1.83386
Atu3050	0.94533	0.545455	1.83333
Atu0949	0.941468	0.545455	1.83333
Atu4823	1.01353	0.545455	1.83333
Atu4016	0.721828	0.545455	1.83333
Atu5003	1.04709	0.545455	1.83333
[truncated: 6,979 more rows]

## Sheet: ΔyepA
Locus	Read ratio (mutant/WT)	p-value	Inverse p-value	Annotation
Atu0931	0.0957076	7.31368e-11	13673000000	penicillin-binding protein (PBP1b)
Atu2054	0.0477345	2.77173e-08	3.60786e+07	efflux RND transporter permease subunit
Atu1774	0.240058	5.98928e-07	1.66965e+06	ABC transporter substrate-binding protein (oligopeptide)
Atu4614	0.223625	7.22753e-06	138360	glycosyltransferase family 2 protein
Atu3886	0.00172421	8.87374e-06	112692	alpha/beta hydrolase
Atu1621	0.0848788	9.83382e-06	101690	alpha/beta hydrolase
Atu4608	0.350263	1.28811e-05	77633.2	methyltransferase domain-containing protein
Atu4613	0.245559	1.32146e-05	75674	glycosyltransferase
Atu3779	0.0836686	1.35569e-05	73763.4	lytic murein transglycosylase
Atu3780	0.0119838	1.75954e-05	56832.9	DUF459 domain-containing protein
Atu1499	0.16379	2.0624e-05	48487.2	D-alanyl-D-alanine carboxypeptidase
Atu2824	0.245516	2.25956e-05	44256.5	FtsZ-binding protein FzlC
IG_Atu2543	0.584824	2.49064e-05	40150.3
Atu0499	0.222822	4.2969e-05	23272.6	polar development protein podJ
IG_Atu2548	0.502457	4.3801e-05	22830.5
Atu2439	0.102893	5.86542e-05	17049.1	Periplasmic protein EipA
Atu0926	0.00553046	5.92559e-05	16875.9	DUF1214 domain-containing protein
Atu4615	0.271071	7.5291e-05	13281.8	glucose-1-phosphate thymidylyltransferase RfbA
Atu1615	0.306845	9.63642e-05	10377.3	murein L,D-transpeptidase
Atu1099	0.0463278	0.000117229	8530.28	endolytic transglycosylase MltG
Atu4610	0.478454	0.000128273	7795.89	NAD-dependent epimerase/dehydratase family protein
IG_Atu0058	0.6281	0.000128469	7783.97
Atu2055	0.0208171	0.000195942	5103.55	efflux RND transporter periplasmic adaptor subunit
IG_Atu4185	0.634761	0.000200131	4996.73
Atu0979	0.0596766	0.000246595	4055.23	HAMP domain-containing protein (histidine kinase)
Atu0479	0.00393948	0.000327586	3052.63	ABC transporter substrate-binding domain-containing protein
IG_Atu2056	0.0345064	0.000341796	2925.72
IG_Atu3940	0.58287	0.00035819	2791.81
Atu4609	0.342516	0.000365383	2736.86	glycosyltransferase family 2 protein
IG_Atu3942	0.636346	0.000422379	2367.54
Atu4617	0.303884	0.000425923	2347.84	dTDP-glucose 4,6-dehydratase
Atu0978	0.0248472	0.000539926	1852.1	response regulator transcription factor
Atu4612	0.427284	0.000675745	1479.85	glycosyltransferase
Atu2577	1.85951	0.000737602	1355.75	ABC transporter ATP-binding protein (multidrug)
Atu0388	0.133307	0.000756111	1322.56	HAMP domain-containing histidine kinase
IG_Atu0056	0.613906	0.000856251	1167.88
IG_Atu4183	0.588011	0.00120778	827.966
Atu0533	0.0913402	0.00140539	711.547	dTTP/UTP pyrophosphatase
Atu4074	1.01601	0.00222109	450.229	alpha-D-glucose phosphate-specific phosphoglucomutase
Atu2831	0.478979	0.00244515	408.973	tRNA uridine-5-carboxymethylaminomethyl(34) synthesis enzyme MnmG
Atu2043	0.443282	0.00287497	347.83	Do family serine endopeptidase
Atu0925	0.0742918	0.00293575	340.629	Uncharacterized protein
Atu2551	0.463241	0.00389428	256.787	multidrug efflux RND transporter permease subunit
Atu1500	0.298371	0.00393294	254.263	septal ring lytic transglycosylase RlpA family protein
Atu3639	0.587254	0.00499699	200.12	Uncharacterized protein
Atu4616	0.210026	0.00613927	162.886	dTDP-4-dehydrorhamnose reductase
Atu1144	0.434803	0.00747502	133.779	RNA degradosome polyphosphate kinase
Atu3353	0.435585	0.00924906	108.119	mannose-1-phosphate guanylyltransferase/mannose-6-phosphate isomerase
Atu1076	0.326703	0.0104704	95.5077
Atu0806	0.207911	0.0139867	71.4963
Atu1686	0.480872	0.0139985	71.4362
Atu1803	0.212182	0.0141168	70.8375
Atu1373	0.374027	0.0143731	69.5746
Atu2125	2.17349	0.0155197	64.4341
Atu4505	0.440353	0.0170366	58.6972
IG_Atu4610	0.326519	0.0181746	55.0218
Atu2550	0.529786	0.0183257	54.5682
Atu6030	0.561991	0.0198684	50.3313
Atu3248	0.0886017	0.0213112	46.9237
Atu2379	0.363269	0.0215831	46.3325
Atu3311	0.353028	0.0217816	45.9104
Atu4606	0.690415	0.0228126	43.8354
Atu3469	0.410655	0.0228709	43.7238
IG_Atu5192	3.49738	0.0242146	41.2973
Atu0760	9.07167	0.0257287	38.8671
Atu5497	1.9525	0.0259332	38.5606
Atu0190	1.85614	0.0266562	37.5148
IG_Atu3252	0.423547	0.0269386	37.1214
Atu1310	0.24619	0.0278062	35.9632
IG_Atu6002	0.7589	0.0286607	34.891
Atu5443	0.249859	0.0296814	33.6911
Atu5183	2.96748	0.0299922	33.342
Atu1462	0.811995	0.0309245	32.3368
Atu3982	0.618704	0.0312935	31.9555
Atu2664	0.56021	0.0333765	29.9612
Atu4852	0.626289	0.0337902	29.5943
Atu1077	0.588739	0.0339336	29.4693
Atu2335	4.99151	0.0354286	28.2258
Atu3756	0.944182	0.0377797	26.4692
Atu3387	0.589142	0.0394093	25.3747
Atu1028	0.347962	0.0397835	25.1361
Atu2301	0.364231	0.0398167	25.1151
IG_Atu0709	2.20028	0.0411111	24.3243
Atu1283	8	0.041638	24.0165
IG_Atu4792	0.553464	0.0444395	22.5025
Atu2822	0.714489	0.0457996	21.8342
Atu4054	0.389021	0.046478	21.5155
Atu4618	0.312649	0.0466992	21.4136
Atu0784	0.055193	0.0473291	21.1286
Atu4540	0.582492	0.047344	21.122
Atu4438	2.24071	0.0475026	21.0515
IG_Atu2617	0.0122801	0.047619	21
Atu5468	0.467989	0.047619	21
Atu4053	0.586927	0.0476333	20.9937
Atu2642	2.42906	0.048406	20.6586
Atu2554	0.484976	0.0491031	20.3653
IG_Atu6010	0.981505	0.0499259	20.0297
Atu3542	0.365585	0.0511095	19.5658
Atu3734	0.395377	0.0546394	18.3018
Atu3301	0.363658	0.0547028	18.2806
Atu3690	0.552388	0.0547164	18.276
IG_Atu2242	0.139058	0.0553968	18.0516
Atu3006	0.759664	0.0556277	17.9766
Atu1392	2.71252	0.0559446	17.8748
Atu3578	0.461233	0.0560125	17.8532
Atu0062	1.65482	0.056307	17.7598
Atu2663	0.328033	0.0565437	17.6854
Atu0186	0.180866	0.0629437	15.8872
Atu2557	0.247658	0.0632284	15.8157
Atu1973	0.360186	0.0637446	15.6876
Atu4024	0.478278	0.0638267	15.6674
Atu4217	0.41505	0.0655245	15.2615
Atu1646	0.558329	0.0657364	15.2123
IG_Atu2793	7.23675	0.0682857	14.6444
IG_Atu1155	0.386297	0.0683756	14.6251
Atu0893	1.62701	0.069083	14.4753
Atu0354	0.362322	0.0698701	14.3123
Atu1446	2.51698	0.0698884	14.3085
Atu2489	0.224742	0.0713096	14.0234
IG_Atu0924	0.532141	0.0716522	13.9563
Atu1697	0.495474	0.0721463	13.8607
Atu4477	1.85345	0.0726289	13.7686
IG_Atu0864	0.836703	0.0726682	13.7612
Atu2592	2.56158	0.0729303	13.7117
Atu2765	2.67186	0.0736701	13.574
IG_Atu1147	0.417624	0.075063	13.3221
Atu3210	0.591811	0.0754805	13.2485
IG_Atu3250	0.137403	0.0764719	13.0767
IG_Atu2732	0.576406	0.0769831	12.9899
Atu2815	1.7249	0.0782439	12.7805
Atu5510	1.14642	0.0786322	12.7174
Atu3622	1.7221	0.0787609	12.6967
Atu4462	1.84555	0.0793373	12.6044
Atu3669	0.687796	0.0798138	12.5292
Atu0331	0.550018	0.0799371	12.5098
Atu2643	6	0.0816592	12.246
Atu5021	0.737083	0.08217	12.1699
Atu0440	2.14479	0.0826166	12.1041
Atu3984	1.75591	0.0827279	12.0878
Atu2215	0.601724	0.0841943	11.8773
Atu3608	0.44467	0.0857433	11.6627
Atu4386	0.584412	0.0884276	11.3087
IG_Atu5537	1.46591	0.0886127	11.2851
Atu5504	0.427572	0.0887328	11.2698
Atu0825	2.01818	0.0890069	11.2351
IG_Atu1381	0.51664	0.0891905	11.212
IG_Atu1475	0.307434	0.0897249	11.1452
Atu2571	0.497281	0.0914292	10.9374
IG_Atu0800	0.159563	0.0915079	10.928
IG_Atu1987	0.236306	0.0917855	10.895
Atu4238	0.718598	0.0933331	10.7143
IG_Atu1721	0.436662	0.0939635	10.6424
Atu0711	1.58395	0.0948803	10.5396
Atu3698	1.9961	0.095174	10.5071
Atu1218	2.04809	0.0953883	10.4835
Atu2798	2.01059	0.09542	10.48
Atu0404	0.476713	0.0959604	10.421
IG_Atu4789	1.65095	0.0960478	10.4115
Atu0377	0.279402	0.0987662	10.1249
IG_Atu5543	0.0779982	0.0995671	10.0435
IG_Atu1360	0.29977	0.1	10
IG_Atu2825	0.0968017	0.1	10
Atu0357	0.478662	0.100581	9.94227
Atu1056	0.202959	0.100994	9.90158
IG_Atu3800	1.0176	0.101052	9.8959
Atu0464	0.524472	0.101078	9.89334
Atu2689	0.0932969	0.104	9.61538
Atu3007	0.405237	0.104817	9.54044
IG_Atu2434	0.350355	0.105314	9.49541
IG_Atu3711	0.489841	0.105551	9.4741
Atu0024	0.508574	0.105736	9.45753
Atu4149	1.84407	0.107346	9.31566
Atu0292	0.522415	0.108314	9.23239
Atu6001	0.859624	0.108691	9.2004
Atu0500	0.504145	0.10873	9.19708
Atu2380	0.50111	0.10919	9.15832
Atu5177	0.467989	0.110287	9.06724
Atu1008	0.468277	0.110501	9.04967
IG_Atu1855	22.3245	0.111	9.00901
Atu1554	0.371038	0.111212	8.99183
Atu0422	9.38409	0.111501	8.9685
Atu4443	0.337178	0.111789	8.94542
IG_Atu2071	0.3511	0.112549	8.88501
IG_Atu4317	2.28103	0.113234	8.83123
Atu2039	3.52228	0.114782	8.71213
IG_Atu1099	0.181768	0.116	8.62069
Atu2117	0.407168	0.117134	8.53722
Atu2682	0.850802	0.117216	8.53128
IG_Atu3769	0.420525	0.118286	8.45411
Atu2183	0.436653	0.119433	8.37288
Atu1426	0.408298	0.119606	8.36077
IG_Atu5179	1.452	0.120665	8.28743
Atu0458	0.572992	0.120885	8.27235
IG_Atu2492	0.172396	0.121558	8.2265
Atu4165	0.517072	0.121762	8.21276
Atu1785	0.507916	0.1244	8.0386
IG_Atu1670	2.53409	0.125143	7.99087
IG_Atu4576	0.461092	0.125775	7.9507
Atu2006	0.320713	0.126952	7.87698
IG_Atu4256	0.270058	0.127302	7.85536
IG_Atu1803	0.444733	0.127341	7.8529
Atu3950	0.852992	0.127641	7.83447
Atu4671	0.469765	0.127743	7.82821
Atu2484	1.14616	0.127987	7.81328
IG_Atu2126	2.3482	0.129108	7.74543
Atu3824	1.08622	0.131798	7.58739
Atu1322	1.76273	0.131845	7.58464
Atu4834	0.497264	0.132577	7.54277
IG_Atu3744	0.375754	0.13299	7.51935
Atu2032	0.736004	0.133679	7.48062
Atu0013	1.94214	0.133752	7.4765
IG_Atu2440	0.380899	0.133817	7.47289
IG_Atu1438	0.653552	0.133853	7.47089
IG_Atu1871	1.87465	0.134494	7.43528
IG_Atu2350	0.575795	0.134742	7.42161
Atu1560	0.951125	0.135346	7.38846
Atu5084	1.52244	0.135634	7.37277
Atu1544	0.696441	0.136658	7.31754
Atu3792	1.56496	0.13705	7.29659
Atu2259	1.28105	0.137523	7.27151
Atu5029	0.698127	0.137659	7.26434
IG_Atu3566	2.92419	0.138287	7.23135
Atu0488	1.84583	0.138463	7.22214
Atu6031	1.46886	0.138792	7.20501
IG_Atu0014	0.430196	0.138857	7.20165
Atu3124	0.239885	0.139	7.19424
Atu0341	0.074078	0.140028	7.14141
Atu3223	1.9048	0.140168	7.13427
Atu0145	0.887022	0.141239	7.0802
Atu3009	0.677105	0.141517	7.06627
Atu4734	0.835989	0.142347	7.02511
Atu0311	1.21873	0.142715	7.00697
IG_Atu1057	0.0208665	0.142857	7
Atu3972	0.476097	0.144528	6.91908
Atu0961	1.85539	0.144788	6.90666
Atu5028	0.267422	0.145144	6.88972
Atu4163	10.2143	0.145462	6.87466
Atu2333	1.71155	0.146052	6.84686
IG_Atu4267	0.361631	0.146144	6.84259
Atu0124	0.0493774	0.146154	6.84211
Atu5435	1.25843	0.14618	6.84087
Atu0923	0.490342	0.147337	6.78718
Atu1835	5.53852	0.147373	6.78549
IG_Atu1466	0.345101	0.147429	6.78295
Atu0052	0.884717	0.148796	6.72061
Atu3525	0.648325	0.149041	6.70958
Atu1662	1.61179	0.149611	6.68399
IG_Atu4233	0.797971	0.14979	6.67602
Atu3672	1.37497	0.150838	6.62961
Atu3798	0.449702	0.150983	6.62326
Atu2467	0.919991	0.152327	6.56481
Atu1249	0.625358	0.152813	6.54394
Atu3853	0.427733	0.152971	6.53718
Atu3763	1.04225	0.153416	6.51824
Atu4402	2.31826	0.153607	6.51013
Atu4253	0.683736	0.153649	6.50834
IG_Atu3461	0.025951	0.154	6.49351
Atu1396	1.77882	0.156309	6.39759
Atu0434	1.92882	0.156396	6.39403
Atu5501	0.700056	0.156942	6.37178
Atu1647	0.445547	0.15792	6.33233
Atu0629	0.553964	0.158366	6.3145
Atu4851	1.59415	0.159567	6.26695
Atu1558	0.635888	0.159598	6.26574
Atu3518	0.650451	0.159699	6.26179
IG_Atu1164	1.77783	0.160175	6.24318
Atu1701	0.304805	0.160243	6.24051
Atu4057	6	0.160296	6.23845
IG_Atu3643	0.401708	0.160714	6.22222
Atu1362	6	0.161197	6.2036
IG_Atu6188	0.530645	0.161198	6.20354
Atu4077	1.41085	0.161481	6.19266
Atu1364	0.629824	0.161822	6.17962
IG_Atu4703	0.115886	0.161846	6.17871
Atu3572	2.38504	0.163	6.13497
Atu2170	3	0.163541	6.11468
Atu3129	0.617739	0.163672	6.10976
Atu0566	0.502425	0.163817	6.10437
Atu0316	3	0.16394	6.09978
Atu2185	3	0.16394	6.09978
IG_Atu0110	0.85168	0.164434	6.08145
IG_Atu2361	0.204644	0.164446	6.08101
Atu4376	0.565396	0.164522	6.07821
Atu3587	0.771174	0.16459	6.07572
Atu2685	0.812141	0.164795	6.06815
Atu4391	0.713335	0.165097	6.05704
IG_Atu1692	1.31774	0.165238	6.05187
Atu1715	0.0449292	0.165372	6.04699
Atu0239	0.763786	0.16553	6.04118
IG_Atu5441	0.467989	0.166434	6.0084
IG_Atu0782	3.41173	0.166667	6
Atu1587	0.266305	0.167	5.98802
IG_Atu0208	0.472211	0.167641	5.96514
IG_Atu0139	4.30452	0.167714	5.96252
IG_Atu2605	0.140231	0.168	5.95238
Atu1171	6	0.168078	5.94961
IG_Atu6047	1.58914	0.16846	5.93613
Atu5061	1.70996	0.169256	5.90822
IG_Atu5449	0.493166	0.169281	5.90733
Atu1919	0.688906	0.169285	5.90718
Atu4068	2.54635	0.169796	5.88942
Atu3725	0.741102	0.170356	5.87006
IG_Atu3330	0.181748	0.170564	5.8629
Atu4710	0.855603	0.172496	5.79723
Atu0489	0.658721	0.172563	5.79497
Atu0314	27.3488	0.172619	5.7931
Atu1340	0.0509695	0.173169	5.77471
Atu4365	0.885293	0.173259	5.77171
IG_Atu1982	0.400802	0.174	5.74713
Atu4546	1.49145	0.174161	5.74182
Atu4237	0.497226	0.174612	5.72697
Atu5037	0.7642	0.174712	5.72372
Atu4490	1.33414	0.175015	5.71379
Atu3892	0.248654	0.175143	5.70962
Atu0018	1.11808	0.175191	5.70805
Atu4464	0.316406	0.175292	5.70477
Atu0511	0.585175	0.175714	5.69106
Atu3002	0.47241	0.17574	5.69022
Atu6070	1.46015	0.176026	5.68099
IG_Atu1333	3.58615	0.17627	5.6731
IG_Atu1810	3.9092	0.176561	5.66375
Atu2219	0.470134	0.176562	5.66374
Atu2591	1.53052	0.176583	5.66307
Atu2481	0.949408	0.176629	5.6616
IG_Atu3090	5.09136	0.177179	5.64401
Atu5117	1.34489	0.177228	5.64246
Atu1013	0.0206264	0.17733	5.63921
Atu4473	0.154048	0.17771	5.62714
Atu4543	0.283379	0.178452	5.60373
Atu4166	0.762411	0.17869	5.59628
IG_Atu4614	0.677129	0.179012	5.58621
Atu1361	0.678252	0.179762	5.5629
Atu2191	0.93601	0.17982	5.56111
Atu2574	0.67972	0.179952	5.55705
Atu3817	1.51159	0.179991	5.55582
Atu2155	1.29417	0.181229	5.51787
Atu1716	0.844808	0.181622	5.50595
Atu1180	12	0.181818	5.5
Atu5450	1.06481	0.1819	5.49751
IG_Atu4880	0.589428	0.182	5.49451
Atu0578	1.55576	0.182571	5.47731
IG_Atu3019	0.423166	0.182571	5.47731
IG_Atu1316	1.7139	0.182698	5.47351
IG_Atu4860	0.556567	0.183111	5.46116
Atu2603	0.6382	0.183411	5.45223
IG_Atu5016	0.350992	0.183465	5.45063
Atu3244	0.854689	0.183602	5.44657
Atu0546	1.60973	0.183788	5.44106
Atu3431	0.725146	0.183953	5.43617
Atu2455	0.561049	0.1843	5.42594
Atu1760	1.60316	0.186053	5.37482
Atu1727	2.17143	0.186255	5.36897
Atu1545	0.677435	0.186469	5.36282
Atu2058	0.661532	0.187662	5.32872
Atu2775	0.177841	0.187709	5.32739
Atu4568	0.73029	0.188156	5.31474
IG_Atu4695	4.22186	0.18818	5.31405
IG_Atu2234	0.455856	0.188355	5.30912
IG_Atu0063	0.653511	0.188555	5.3035
Atu5519	0.737083	0.189856	5.26714
Atu3776	0.385407	0.190121	5.25982
Atu4638	1.63686	0.190433	5.2512
Atu1348	0.287657	0.190495	5.24949
IG_Atu4243	7.37384	0.191	5.2356
Atu5140	0.506988	0.191597	5.21929
Atu0671	2.02659	0.191718	5.21599
IG_Atu2362	0.169457	0.192	5.20833
Atu2248	1.38119	0.192258	5.20134
Atu3876	1.3534	0.192796	5.18682
IG_Atu0242	0.461646	0.193429	5.16987
Atu2786	0.949363	0.194554	5.13997
IG_Atu3453	0.226062	0.194673	5.13681
Atu0241	0.545664	0.194736	5.13517
Atu3403	1.66593	0.194823	5.13287
IG_Atu0179	5.4042	0.195	5.12821
Atu2832	0.733596	0.195561	5.11349
IG_Atu0888	0.625697	0.195628	5.11175
Atu4369	1.83926	0.196039	5.10102
Atu4049	0.180268	0.196336	5.09331
Atu1795	0.738149	0.196753	5.08251
Atu3342	0.681352	0.198274	5.04353
Atu0866	1.9592	0.198956	5.02624
Atu2211	0.561261	0.199069	5.02338
IG_Atu1019	0.476335	0.19931	5.01731
Atu4076	0.789598	0.199429	5.01433
Atu1604	0.755414	0.19953	5.01179
Atu6183	1.21081	0.199735	5.00663
IG_Atu4569	6.3462	0.2	5
IG_Atu5056	0.482614	0.2	5
IG_Atu5089	2.41076	0.2	5
Atu5440	0.434353	0.2	5
IG_Atu5531	6.31786	0.2	5
Atu4707	0.748482	0.200134	4.99664
Atu1523	1.48008	0.200434	4.98917
Atu1449	0.867463	0.200485	4.98791
Atu5124	1.44172	0.200625	4.98442
Atu0086	0.392974	0.200952	4.9763
Atu0396	0.787133	0.201292	4.96791
IG_1	0.45359	0.201554	4.96145
Atu6011	0.933784	0.202703	4.93332
IG_Atu6014	0.861334	0.202827	4.9303
Atu1890	2.75266	0.202925	4.92794
IG_Atu3933	0.327872	0.203143	4.92264
IG_Atu2432	0.590148	0.203413	4.91611
Atu4113	0.736952	0.204	4.90196
IG_Atu5410	0.672735	0.204594	4.88774
IG_Atu2172	2.65318	0.205143	4.87465
Atu6127	1.37238	0.205326	4.87029
IG_Atu0916	0.703836	0.205535	4.86536
IG_Atu3638	0.637073	0.205998	4.85443
Atu4308	0.829917	0.20601	4.85413
Atu3230	1.55863	0.206571	4.84094
Atu4418	1.28255	0.206933	4.83248
Atu0036	0.07522	0.207143	4.82759
Atu5421	0.654871	0.20729	4.82416
Atu2323	0.647766	0.207588	4.81723
Atu5162	1.66259	0.207792	4.8125
Atu2174	0.499403	0.2091	4.7824
Atu5431	0.464827	0.209313	4.77754
Atu4137	2.23119	0.209408	4.77536
Atu4133	0.253188	0.209441	4.77462
Atu2675	0.735765	0.209676	4.76927
IG_Atu0465	3.26971	0.21	4.7619
Atu2251	1.10756	0.210639	4.74746
Atu0613	0.768293	0.210916	4.74123
IG_Atu0289	0.233137	0.210952	4.74041
Atu2582	1.60195	0.211024	4.73879
Atu1664	0.347199	0.211444	4.72939
IG_Atu0666	3.64444	0.211714	4.72335
Atu4709	1.72769	0.212	4.71698
Atu2332	1.49656	0.212026	4.71641
IG_Atu1636	1.01609	0.212065	4.71553
Atu2750	0.302223	0.21279	4.69947
Atu3302	0.787015	0.213158	4.69135
Atu3584	0.657508	0.213736	4.67867
IG_Atu2266	2.25408	0.214	4.6729
IG_Atu2168	6.16935	0.214706	4.65753
Atu0584	0.502468	0.214864	4.65411
IG_Atu1523	1.50854	0.215064	4.64977
IG_Atu3865	0.360821	0.215794	4.63406
IG_Atu3364	0.584015	0.216098	4.62753
Atu2233	0.305073	0.216221	4.6249
Atu3023	0.78093	0.216731	4.61402
Atu0016	2.99949	0.216783	4.6129
Atu2739	0.899688	0.217576	4.5961
Atu3509	1.60414	0.218052	4.58606
Atu3995	0.809002	0.218288	4.5811
Atu3106	1.10662	0.21964	4.55291
IG_Atu2557	1.84695	0.220353	4.53818
Atu2361	0.87079	0.220412	4.53695
IG_Atu0543	2.40928	0.220443	4.53632
Atu3998	0.633303	0.22064	4.53227
IG_Atu1626	0.682353	0.220747	4.53008
IG_Atu6115	0.644425	0.220779	4.52941
Atu4493	0.718421	0.221111	4.52261
Atu3832	0.923413	0.221778	4.50901
Atu3411	0.774287	0.222404	4.49631
Atu0208	1.46553	0.222808	4.48817
Atu0144	0.0459257	0.222913	4.48605
Atu4469	1.60991	0.222953	4.48525
Atu1215	1.4217	0.222961	4.48509
IG_Atu5072	0.65934	0.22298	4.48471
Atu3458	0.718802	0.223947	4.46535
Atu4343	0.983025	0.223968	4.46492
Atu0712	0.680115	0.224094	4.4624
Atu2626	1.80069	0.224493	4.45448
IG_Atu3793	1.06347	0.224822	4.44796
Atu0364	0.661461	0.225349	4.43756
Atu5033	0.925893	0.225615	4.43232
Atu1471	1.53949	0.225771	4.42926
Atu6068	1.32358	0.226023	4.42434
Atu3614	0.728357	0.226211	4.42066
Atu2362	1.35379	0.226373	4.41749
Atu2738	1.40962	0.226542	4.41419
Atu4798	0.710805	0.226625	4.41258
Atu0675	0.0223508	0.227059	4.40415
Atu4558	1.70186	0.227401	4.39752
Atu1257	0.652697	0.227444	4.3967
Atu0361	0.523254	0.228432	4.37766
Atu6024	1.44074	0.22877	4.3712
IG_Atu3205	0.371791	0.22884	4.36986
Atu2334	1.92071	0.229871	4.35026
IG_Atu4073	0.435278	0.23	4.34783
IG_Atu2464	2.55477	0.230556	4.33735
Atu2525	1.36701	0.230712	4.33442
Atu6083	1.26828	0.232082	4.30882
Atu1447	0.278467	0.232206	4.30652
IG_Atu1572	1.62285	0.233492	4.2828
Atu5455	0.618051	0.233557	4.28162
Atu4873	1.37136	0.233565	4.28147
Atu5499	0.623362	0.233702	4.27896
Atu4840	1.84743	0.234021	4.27313
IG_Atu3062	0.673375	0.234065	4.27233
Atu5048	1.2688	0.234249	4.26896
Atu5527	0.552812	0.234847	4.2581
Atu3134	1.37786	0.235102	4.25347
Atu5546	0.913229	0.236489	4.22852
IG_Atu6135	0.612482	0.236953	4.22025
Atu1098	0.471177	0.238225	4.19771
IG_Atu0890	2.02178	0.23857	4.19165
IG_Atu4761	2.21348	0.239127	4.18188
IG_Atu1901	0.330189	0.239165	4.18122
Atu0106	0.448336	0.239683	4.17219
Atu1380	0.750111	0.239834	4.16954
Atu2766	0.803464	0.240612	4.15606
Atu2493	0.862302	0.240938	4.15044
Atu3227	0.65626	0.241752	4.13647
Atu1609	0.755538	0.242021	4.13188
IG_Atu5196	0.476346	0.242424	4.125
IG_Atu4340	1.75833	0.242698	4.12034
Atu4251	1.73383	0.242821	4.11826
Atu0312	1.78093	0.243866	4.10061
Atu3368	0.761421	0.243924	4.09964
Atu0358	0.0837208	0.244545	4.08922
IG_Atu3317	0.16397	0.244735	4.08606
IG_Atu2414	2.09275	0.245376	4.07539
Atu4097	0.665081	0.246156	4.06246
Atu0967	1.4993	0.246592	4.05528
Atu4575	1.97214	0.246603	4.05511
IG_Atu5086	0.932838	0.246649	4.05434
IG_Atu3772	2.08369	0.246857	4.05093
Atu1645	0.59275	0.247245	4.04456
IG_Atu3771	1.43072	0.247572	4.03923
Atu4403	0.465886	0.247587	4.03899
IG_Atu4781	1.69711	0.248269	4.02789
IG_Atu3211	0.733528	0.248558	4.02321
IG_Atu2439	0.459127	0.248568	4.02304
Atu5531	0.767628	0.249212	4.01266
Atu6029	1.18511	0.249831	4.0027
IG_Atu0455	0.762502	0.25	4
Atu3834	0.734882	0.250147	3.99765
Atu0353	0.676841	0.250612	3.99023
Atu1347	1.32884	0.251276	3.97968
Atu3410	1.36571	0.251612	3.97437
Atu3800	1.72356	0.251876	3.97022
Atu1771	1.47867	0.251986	3.96848
IG_Atu4305	1.80984	0.252039	3.96764
IG_Atu1156	0.635517	0.252063	3.96725
IG_Atu3307	0.799485	0.253036	3.952
Atu1260	2.20456	0.253156	3.95013
Atu3303	0.776629	0.253387	3.94653
Atu1219	1.03797	0.25355	3.944
Atu0140	2.21966	0.253566	3.94374
Atu2103	0.137929	0.253714	3.94144
IG_Atu4496	1.94275	0.254	3.93701
Atu4179	0.455151	0.254133	3.93495
Atu1653	0.788562	0.25444	3.93019
IG_Atu2169	1.76256	0.254823	3.9243
Atu1592	0.549567	0.254999	3.92159
Atu3018	1.71243	0.255134	3.9195
Atu0436	0.813749	0.255738	3.91026
IG_Atu0655	0.32003	0.256	3.90625
Atu0163	1.23066	0.256057	3.90539
IG_Atu3273	0.469643	0.256508	3.89851
IG_Atu4543	0.214723	0.25662	3.89681
Atu3130	0.748456	0.256622	3.89678
Atu0397	1.27643	0.256675	3.89598
Atu5196	1.08774	0.256705	3.89553
Atu2558	0.745534	0.257166	3.88854
Atu3555	2.26575	0.257336	3.88597
IG_Atu1482	0.511304	0.257681	3.88077
Atu3252	1.35765	0.257821	3.87867
Atu6000	0.630391	0.257833	3.87847
Atu4373	2.37717	0.258553	3.86768
Atu2466	0.683584	0.258827	3.86358
Atu2363	0.874312	0.259067	3.86
IG_Atu0584	2.28323	0.259603	3.85203
Atu4196	1.26394	0.259747	3.8499
IG_Atu0251	2.63305	0.259973	3.84655
IG_Atu4226	1.5472	0.26	3.84615
IG_Atu6015	0.820455	0.260146	3.844
Atu0189	1.66562	0.260496	3.83883
IG_Atu2243	0.462562	0.260568	3.83778
IG_Atu0398	1.04963	0.261002	3.83138
Atu2520	0.672444	0.261262	3.82757
IG_Atu0006	0.32946	0.261667	3.82166
Atu5057	2.32381	0.261905	3.81818
Atu2589	0.748854	0.262251	3.81315
IG_Atu3336	0.66376	0.263136	3.80032
Atu3729	0.820452	0.263236	3.79888
IG_Atu1671	0.656186	0.263519	3.7948
Atu2605	0.760865	0.263861	3.78988
Atu2375	0.697504	0.264057	3.78706
IG_Atu5009	0.773358	0.264086	3.78664
Atu0142	1.32471	0.264761	3.77699
Atu4167	0.821215	0.264829	3.77602
IG_Atu1651	1.41417	0.265279	3.76961
Atu5201	0.903769	0.2656	3.76506
Atu1912	0.788291	0.265852	3.76149
Atu3314	1.39331	0.266155	3.75721
Atu0166	2.20645	0.26617	3.75699
Atu2814	0.80385	0.266243	3.75597
Atu1293	0.953546	0.266574	3.7513
Atu2701	6.72948	0.267103	3.74388
Atu0897	0.815151	0.267404	3.73966
Atu3807	0.7887	0.268037	3.73082
Atu3999	0.407642	0.268283	3.72741
Atu5165	1.78896	0.268405	3.72571
Atu0797	0.804552	0.26861	3.72287
Atu0272	0.539824	0.268788	3.72041
Atu4045	0.656526	0.269154	3.71534
Atu2410	0.747552	0.269207	3.71462
Atu3255	0.930324	0.269423	3.71164
IG_Atu0266	0.381828	0.269522	3.71027
Atu6010	0.866897	0.269757	3.70704
Atu2443	0.501643	0.269945	3.70446
Atu3796	1.37477	0.2701	3.70234
IG_Atu5029	2.15493	0.2705	3.69686
Atu0691	1.57851	0.271488	3.68341
Atu3499	1.48444	0.271492	3.68335
Atu3670	0.986948	0.271517	3.68301
Atu5111	0.792888	0.271686	3.68073
Atu1739	0.643081	0.272298	3.67245
Atu1012	2.0156	0.272643	3.6678
Atu0343	0.825304	0.272865	3.66482
Atu5147	0.640646	0.27288	3.66462
IG_Atu3053	1.16746	0.273143	3.66109
Atu5203	1.55874	0.273279	3.65927
Atu2238	0.84383	0.273783	3.65252
Atu0048	0.60429	0.273999	3.64965
IG_Atu4737	0.280065	0.274	3.64964
Atu0019	1.86053	0.274456	3.64357
Atu0446	0.873755	0.274833	3.63857
Atu4457	1.39829	0.275192	3.63382
Atu4888	2.18724	0.276111	3.62173
IG_Atu1654	3.2101	0.276286	3.61944
Atu2696	1.38637	0.276417	3.61773
Atu3021	0.988515	0.276467	3.61707
Atu1120	2.2911	0.276528	3.61627
Atu5457	0.825573	0.276714	3.61384
IG_Atu1649	0.564517	0.276775	3.61304
IG_Atu1969	0.528391	0.277116	3.6086
Atu4577	0.656383	0.277139	3.60829
Atu0006	0.135027	0.277143	3.60825
Atu3661	0.747868	0.277609	3.60219
Atu0761	1.15724	0.277987	3.59729
Atu5184	0.967982	0.278049	3.59649
Atu4185	0.949561	0.278188	3.5947
Atu3388	0.7187	0.278521	3.5904
Atu2010	0.651034	0.279006	3.58415
Atu3833	0.754651	0.27916	3.58217
Atu2447	1.80397	0.279276	3.58069
IG_Atu6095	0.673111	0.279926	3.57237
Atu1359	0.761922	0.280023	3.57113
Atu2515	0.776161	0.280263	3.56808
Atu3544	1.30859	0.280463	3.56553
Atu0907	1.56343	0.280557	3.56434
IG_Atu6132	2.04161	0.280625	3.56347
Atu4079	0.618408	0.280794	3.56133
Atu2584	1.63164	0.280837	3.56079
Atu6007	1.37897	0.280977	3.55901
Atu1491	1.30767	0.28127	3.5553
Atu4854	0.423916	0.281602	3.55111
Atu2140	0.831521	0.281623	3.55084
Atu4306	0.454221	0.281667	3.5503
Atu2531	1.74097	0.281879	3.54762
Atu0276	1.85255	0.281948	3.54675
Atu3128	0.818509	0.282047	3.54551
Atu4336	0.645951	0.282145	3.54427
Atu5175	0.54916	0.282959	3.53408
Atu0045	0.650632	0.283142	3.53179
IG_Atu3687	1.8552	0.283547	3.52676
Atu1294	1.28376	0.28355	3.52671
Atu4576	1.55653	0.28371	3.52472
IG_Atu3488	1.73387	0.28461	3.51358
Atu1819	2.36662	0.285087	3.50771
IG_Atu5204	0.511863	0.285714	3.5
Atu2656	0.793324	0.285837	3.4985
Atu3988	0.823471	0.28607	3.49565
Atu3370	0.805814	0.286197	3.4941
Atu1488	1.14009	0.286456	3.49093
Atu4827	0.8945	0.287384	3.47966
IG_Atu4655	1.01873	0.287889	3.47357
Atu4816	1.53055	0.28798	3.47247
Atu3909	1.457	0.287998	3.47225
IG_Atu4808	0.601896	0.288516	3.46601
IG_Atu3244	0.816006	0.288741	3.46331
Atu3994	0.801077	0.288874	3.46171
Atu3623	0.474794	0.28928	3.45686
Atu0310	1.3499	0.28941	3.4553
IG_Atu1638	0.992638	0.289481	3.45445
Atu3812	1.22934	0.28987	3.44982
Atu3797	0.61733	0.289959	3.44877
IG_Atu6053	0.670066	0.290043	3.44776
IG_Atu1848	0.802853	0.290317	3.44451
Atu0995	0.37989	0.291026	3.43612
Atu1644	0.5385	0.291263	3.43333
IG_Atu5155	0.550787	0.291375	3.432
Atu1236	0.796859	0.291451	3.4311
Atu0687	0.71038	0.29195	3.42524
Atu3451	1.14212	0.292133	3.4231
IG_Atu6131	1.5343	0.292137	3.42305
Atu2688	1.80448	0.292252	3.42171
Atu2239	0.719471	0.29234	3.42067
Atu5452	1.91347	0.292605	3.41758
IG_Atu1451	0.344559	0.292857	3.41463
IG_Atu3201	0.653452	0.292907	3.41406
Atu4219	1.28194	0.293362	3.40875
IG_Atu1602	1.57483	0.293899	3.40253
Atu3689	1.45905	0.29424	3.39858
Atu3973	0.6023	0.294523	3.39532
Atu2511	0.534476	0.29456	3.39489
Atu2799	1.24149	0.294594	3.3945
Atu6186	0.806561	0.295127	3.38838
Atu1770	1.31638	0.295312	3.38625
Atu4294	0.75248	0.295722	3.38156
Atu3226	0.589789	0.295779	3.3809
IG_Atu4607	0.884417	0.295787	3.38081
IG_Atu4172	0.623463	0.295923	3.37926
Atu6050	0.559413	0.296092	3.37733
Atu3707	1.21503	0.296385	3.37399
IG_Atu4818	0.7153	0.296906	3.36807
IG_Atu0797	1.58713	0.297	3.367
IG_Atu2411	2.28228	0.297	3.367
IG_Atu5102	1.88031	0.297203	3.36471
Atu5199	1.02312	0.297508	3.36126
Atu0661	0.759495	0.297662	3.35952
IG_Atu0362	0.554295	0.297838	3.35753
IG_Atu0108	0.34743	0.29803	3.35536
IG_Atu1719	3.42798	0.298407	3.35113
IG_Atu3204	0.555419	0.298472	3.35039
Atu3881	0.796481	0.299133	3.343
Atu2590	1.56035	0.299626	3.3375
Atu4892	0.947092	0.299636	3.33739
IG_Atu1410	4.18109	0.3	3.33333
Atu5429	0.720457	0.3	3.33333
Atu3249	0.409833	0.300857	3.32384
Atu0085	2.25266	0.300926	3.32308
Atu3764	1.41489	0.301056	3.32164
Atu3473	0.895059	0.301132	3.3208
IG_Atu0650	0.839023	0.301259	3.31941
Atu3493	0.553799	0.302104	3.31012
Atu0039	1.78922	0.302141	3.30971
Atu1057	0.600381	0.30223	3.30873
Atu4687	0.701031	0.302336	3.30758
Atu5438	0.836084	0.302356	3.30736
Atu2555	0.634487	0.302423	3.30662
Atu0829	0.901741	0.302553	3.30521
Atu4802	0.814231	0.302801	3.30249
Atu1712	1.45988	0.302946	3.30092
Atu3818	0.760104	0.30323	3.29783
Atu2505	1.28601	0.303238	3.29774
Atu4660	1.00723	0.303479	3.29512
IG_Atu5473	0.875344	0.303558	3.29426
Atu0214	0.843741	0.303599	3.29381
IG_Atu5471	0.996058	0.303613	3.29367
Atu0707	1.43783	0.303743	3.29226
IG_Atu0838	0.943928	0.304264	3.28662
Atu6129	1.76939	0.304362	3.28556
IG_Atu0656	0.545137	0.304571	3.2833
IG_Atu2197	0.366252	0.304687	3.28206
Atu0834	1.25627	0.3048	3.28084
Atu4194	1.05525	0.30563	3.27193
Atu2745	0.793391	0.305741	3.27074
Atu0562	1.81352	0.305743	3.27072
Atu0484	1.71796	0.306084	3.26708
Atu3829	0.53838	0.306348	3.26427
Atu4874	0.637232	0.306369	3.26403
Atu3785	0.736346	0.306375	3.26397
IG_Atu2202	1.94497	0.306407	3.26363
Atu4367	1.01926	0.306535	3.26227
Atu4813	0.72984	0.306674	3.26079
Atu3103	1.33335	0.307251	3.25467
IG_Atu0233	0.45378	0.307436	3.25271
Atu4796	1.43635	0.307818	3.24868
Atu1887	1.04273	0.307854	3.24829
Atu2246	2.75293	0.308	3.24675
Atu5082	1.15827	0.308511	3.24137
Atu1854	1.90106	0.308656	3.23986
Atu4148	1.57748	0.308784	3.23851
Atu0652	0.824092	0.308978	3.23647
Atu0288	0.943796	0.309086	3.23534
Atu4817	0.736011	0.309782	3.22807
Atu5044	1.21105	0.309945	3.22638
Atu0028	2.37521	0.31	3.22581
IG_Atu3910	2.5652	0.310074	3.22504
IG_Atu2550	0.459342	0.310076	3.22502
Atu0660	0.894798	0.31031	3.22258
IG_Atu3635	0.78082	0.310867	3.21681
Atu3609	1.88595	0.31099	3.21554
Atu5411	0.789732	0.311143	3.21396
IG_Atu4225	0.788938	0.311463	3.21066
Atu0138	1.02321	0.312033	3.20479
IG_Atu0587	0.958101	0.312286	3.2022
Atu4337	1.1963	0.312626	3.19871
Atu1297	0.853017	0.312634	3.19863
Atu4371	1.28486	0.312797	3.19696
IG_Atu1966	0.502355	0.313016	3.19473
Atu2428	1.05882	0.313074	3.19413
Atu3513	1.09334	0.313176	3.19309
IG_Atu0720	1.79569	0.313254	3.1923
IG_Atu4615	0.558617	0.313651	3.18826
Atu3511	0.684067	0.313658	3.18818
Atu0072	0.739294	0.313673	3.18803
Atu0657	0.73056	0.313793	3.18681
Atu2794	0.784142	0.314259	3.18208
Atu0439	1.89474	0.314277	3.1819
IG_Atu6052	1.85106	0.314286	3.18182
Atu6157	0.217771	0.314685	3.17778
Atu0793	0.680752	0.314965	3.17495
Atu5133	1.37748	0.314968	3.17493
Atu3637	0.624124	0.315079	3.1738
Atu3162	0.95944	0.315373	3.17085
IG_Atu1776	0.47771	0.315714	3.16742
Atu4472	0.808494	0.316227	3.16229
IG_Atu0229	0.607585	0.316667	3.15789
Atu1425	0.392563	0.317	3.15457
Atu2210	0.147219	0.317	3.15457
Atu3143	1.54748	0.317065	3.15393
Atu2226	0.935067	0.317294	3.15165
Atu3806	1.70603	0.31757	3.14891
IG_Atu3494	0.566985	0.317678	3.14784
Atu1326	1.63835	0.317902	3.14562
Atu4358	0.691483	0.317972	3.14493
Atu0802	0.817073	0.318646	3.13828
Atu5128	0.779891	0.318816	3.13661
Atu1228	0.92638	0.318882	3.13596
Atu2819	0.722136	0.319016	3.13464
Atu0267	2.14728	0.319054	3.13426
IG_Atu1237	0.714115	0.319084	3.13397
IG_Atu1616	1.30737	0.319392	3.13095
IG_Atu3524	0.63627	0.31947	3.13019
Atu3683	0.956845	0.319973	3.12527
Atu0450	0.84462	0.321151	3.1138
Atu5522	0.689449	0.321286	3.11249
Atu2576	1.51502	0.322125	3.10438
IG_Atu2279	0.643491	0.322441	3.10135
Atu4107	0.705001	0.322987	3.0961
Atu3739	0.774668	0.323132	3.09471
Atu4136	1.20901	0.323605	3.09019
Atu3056	0.791631	0.323656	3.0897
Atu3532	2.34834	0.323689	3.08939
IG_Atu0670	1.10983	0.323928	3.08711
Atu0169	0.524775	0.324405	3.08257
IG_Atu2791	0.48696	0.324459	3.08205
Atu6155	0.660264	0.324658	3.08017
Atu4736	0.789386	0.325034	3.0766
IG_Atu0333	3.25964	0.325519	3.07201
Atu4861	0.788071	0.325638	3.0709
Atu3887	1.75271	0.325747	3.06987
Atu2617	0.435975	0.326061	3.06691
IG_Atu2000	1.42431	0.3261	3.06654
Atu1360	1.48907	0.326123	3.06633
IG_Atu6001	0.919089	0.326216	3.06545
Atu4027	1.66587	0.326281	3.06484
Atu4050	0.926434	0.326382	3.06389
Atu2650	0.678468	0.326395	3.06377
Atu2079	0.586034	0.32668	3.0611
Atu3389	1.41558	0.326703	3.06088
Atu3510	0.701573	0.327136	3.05683
Atu1272	2.44211	0.327389	3.05447
Atu2321	0.84987	0.327494	3.05349
Atu2209	0.456432	0.327802	3.05062
Atu2178	1	0.327945	3.04929
Atu1922	0.175068	0.328	3.04878
Atu4506	1.43563	0.328095	3.0479
IG_Atu0660	1.75004	0.328566	3.04353
Atu1023	2.58593	0.328753	3.0418
Atu5540	0.941604	0.328877	3.04065
Atu5517	2.69665	0.329042	3.03913
Atu5097	1.76656	0.329208	3.03759
Atu5268	1	0.32956	3.03435
IG_Atu3398	2.46683	0.329683	3.03322
Atu1873	4	0.330213	3.02835
Atu3127	0.737695	0.330439	3.02627
Atu0927	1.17578	0.33067	3.02416
Atu1129	1.09289	0.330769	3.02325
Atu1158	0.334225	0.33094	3.0217
Atu5253	0.25	0.33094	3.0217
Atu2024	1.28134	0.331407	3.01744
IG_Atu3843	1.01565	0.331467	3.01689
IG_Atu2019	1.83531	0.331508	3.01652
Atu0420	1.65707	0.331867	3.01326
Atu5089	0.789732	0.332082	3.0113
Atu5446	1.52712	0.332122	3.01094
Atu2624	1	0.332198	3.01026
Atu5525	1.50326	0.332835	3.00449
Atu3762	1.39837	0.333323	3.00009
IG_Atu0036	0.281751	0.333333	3
IG_Atu0073	0.343604	0.333333	3
IG_Atu0092	1.99842	0.333333	3
IG_Atu0107	0.252479	0.333333	3
IG_Atu0173	3.02835	0.333333	3
IG_Atu0300	0.265089	0.333333	3
IG_Atu0371	10.2021	0.333333	3
IG_Atu0525	3.82249	0.333333	3
Atu0540	0.289074	0.333333	3
IG_Atu0577	0.340775	0.333333	3
IG_Atu0766	29	0.333333	3
IG_Atu0891	0.0605548	0.333333	3
Atu1007	6.20436	0.333333	3
IG_Atu1011	3.08111	0.333333	3
IG_Atu1290	0.154286	0.333333	3
IG_Atu1500	0.0117659	0.333333	3
IG_Atu1745	0.0351304	0.333333	3
IG_Atu1843	0.113276	0.333333	3
Atu1916	0.0597037	0.333333	3
IG_Atu1981	14.0871	0.333333	3
IG_Atu2145	7	0.333333	3
IG_Atu2267	0.356817	0.333333	3
IG_Atu2297	0.109301	0.333333	3
IG_Atu2372	0.208491	0.333333	3
IG_Atu2512	3.52094	0.333333	3
IG_Atu2571	2.82857	0.333333	3
IG_Atu2598	0.0459541	0.333333	3
IG_Atu2641	1.98931	0.333333	3
IG_Atu2669	0.254515	0.333333	3
IG_Atu3102	0.639773	0.333333	3
IG_Atu3117	0.0973474	0.333333	3
IG_Atu3266	0.133764	0.333333	3
Atu3628	0.0226517	0.333333	3
IG_Atu3681	3.76161	0.333333	3
IG_Atu3811	0.235402	0.333333	3
IG_Atu3824	0.404064	0.333333	3
IG_Atu3838	0.305415	0.333333	3
IG_Atu3972	0.0335684	0.333333	3
IG_Atu4061	7.89505	0.333333	3
IG_Atu4302	7	0.333333	3
IG_Atu4368	0.298618	0.333333	3
IG_Atu4455	4.59201	0.333333	3
Atu4497	3.42422	0.333333	3
IG_Atu4522	0.193276	0.333333	3
IG_Atu4852	0.176918	0.333333	3
IG_Atu5006	4.3172	0.333333	3
Atu5010	33.6952	0.333333	3
IG_Atu5019	5.96686	0.333333	3
IG_Atu5073	5.79137	0.333333	3
IG_Atu5122	0.824068	0.333333	3
IG_Atu5141	0.350992	0.333333	3
IG_Atu5173	0.150425	0.333333	3
IG_Atu6054	0.518503	0.333333	3
IG_Atu6119	2.2767	0.333333	3
IG_Atu6151	2.95547	0.333333	3
IG_Atu6173	1.54255	0.333333	3
IG_Atu6177	0.645248	0.333333	3
Atu2112	1.25954	0.333746	2.99629
Atu2371	1.04919	0.33375	2.99625
Atu2492	0.800117	0.334068	2.9934
IG_Atu2490	0.499403	0.33428	2.99151
Atu1187	1	0.334286	2.99145
IG_Atu2718	1.50485	0.334627	2.9884
Atu0281	1	0.334903	2.98594
Atu3922	40	0.334903	2.98594
Atu5227	1	0.334903	2.98594
IG_Atu5271	0.25	0.334903	2.98594
IG_Atu2421	0.399464	0.335	2.98507
Atu4455	2.33992	0.335489	2.98072
Atu0443	1.71436	0.335803	2.97793
Atu1792	0.777334	0.335811	2.97786
Atu0644	1	0.336281	2.9737
Atu5275	1.05298	0.336281	2.9737
Atu3654	0.623292	0.336508	2.9717
IG_Atu0285	0.144033	0.336667	2.9703
IG_Atu1413	2.48022	0.336667	2.9703
IG_Atu1607	0.436693	0.336667	2.9703
IG_Atu4445	0.275796	0.336667	2.9703
Atu2517	0.75188	0.336711	2.9699
Atu4683	0.831323	0.336986	2.96748
Atu0082	0.0408907	0.337055	2.96687
Atu1400	1.51337	0.337091	2.96656
IG_Atu2113	0.529047	0.337143	2.9661
Atu1954	0.627328	0.337188	2.96571
Atu4256	1.14101	0.337262	2.96505
Atu1203	1.66401	0.337714	2.96108
Atu5394	1	0.337895	2.9595
Atu4578	1.37766	0.338197	2.95686
Atu4658	0.904299	0.338198	2.95685
Atu0949	1.29874	0.338219	2.95667
IG_Atu1967	0.67541	0.338732	2.95218
Atu5330	2.10595	0.338809	2.95152
Atu6134	1.89166	0.338832	2.95132
Atu1388	1.67845	0.338915	2.95059
Atu2464	1.48531	0.338991	2.94993
Atu0363	1.27403	0.339102	2.94897
IG_Atu4105	1.45144	0.339143	2.94861
Atu3644	0.587069	0.339254	2.94765
Atu5050	0.859228	0.339387	2.94649
IG_Atu0008	0.506634	0.339517	2.94536
Atu0087	3	0.339808	2.94284
Atu0912	6	0.339808	2.94284
Atu1275	5	0.339808	2.94284
Atu1943	1	0.339808	2.94284
IG_Atu0843	1.53022	0.339936	2.94173
IG_Atu1877	0.260044	0.34	2.94118
IG_Atu2137	2.65778	0.34	2.94118
IG_Atu4055	0.0531052	0.34	2.94118
Atu4383	1.4902	0.340038	2.94085
Atu6153	0.803541	0.340358	2.93808
IG_Atu4367	3.27863	0.340571	2.93624
Atu2047	0.133384	0.340904	2.93338
Atu5296	0.5	0.340904	2.93338
Atu3519	0.512108	0.340924	2.93321
Atu5495	0.787332	0.341191	2.93091
IG_Atu0937	0.526765	0.341346	2.92958
Atu3691	1.37157	0.341364	2.92943
Atu3835	1.37149	0.341417	2.92897
Atu4845	1.31359	0.341586	2.92752
Atu2809	1.36351	0.341688	2.92665
IG_Atu4854	1.49496	0.341861	2.92516
Atu2779	4	0.342112	2.92302
IG_Atu0280	0.53116	0.342571	2.9191
Atu1302	1.75484	0.342814	2.91703
Atu4245	2.11642	0.34289	2.91638
Atu3956	0.884226	0.342983	2.9156
Atu0037	0.198705	0.343451	2.91162
IG_Atu0615	1	0.343451	2.91162
Atu0651	1	0.343451	2.91162
Atu1277	9	0.343451	2.91162
Atu2638	0.0688417	0.343451	2.91162
IG_Atu5385	3.15893	0.343451	2.91162
Atu3470	1.69879	0.343492	2.91128
IG_Atu4176	0.619078	0.343724	2.90931
IG_Atu0029	0.576952	0.343885	2.90795
IG_Atu2763	0.611091	0.343896	2.90786
IG_Atu0250	0.460017	0.344067	2.90641
Atu4032	0.753993	0.344586	2.90203
IG_Atu3624	0.447845	0.344683	2.90122
Atu2791	0.992015	0.344785	2.90036
Atu0003	0.126236	0.344943	2.89903
Atu2781	1	0.344943	2.89903
Atu5240	1	0.344943	2.89903
Atu5333	1.05298	0.344943	2.89903
Atu4624	1.17141	0.345114	2.89759
Atu4848	0.612047	0.345118	2.89756
Atu2063	4.55421	0.345429	2.89495
Atu1834	0.636298	0.346169	2.88876
IG_Atu2261	1.90079	0.346286	2.88779
IG_Atu4327	0.497021	0.346286	2.88779
IG_Atu0807	0.0878321	0.346667	2.88462
IG_Atu4575	1.91445	0.346667	2.88462
Atu1540	1.507	0.347388	2.87863
Atu1806	0.609331	0.347554	2.87725
Atu0718	0.722564	0.347705	2.876
IG_Atu3025	0.568914	0.348	2.87356
Atu1822	1	0.348501	2.86943
Atu5176	0.87869	0.348515	2.86932
Atu0469	0.566647	0.349038	2.86502
Atu3652	0.872692	0.34914	2.86418
IG_Atu0721	4.38924	0.34938	2.86221
IG_Atu1239	1.40409	0.349422	2.86187
Atu6152	0.728665	0.349709	2.85952
IG_Atu0100	3.55264	0.35	2.85714
Atu4646	0.675176	0.350017	2.857
Atu1069	1.08634	0.350524	2.85287
Atu0047	1.16438	0.350549	2.85267
Atu1459	0.736827	0.350561	2.85257
Atu0034	2	0.350648	2.85186
Atu0150	0.0989918	0.350648	2.85186
Atu1379	2	0.350648	2.85186
Atu2780	2	0.350648	2.85186
IG_Atu5120	1.30569	0.350766	2.8509
Atu3328	0.911975	0.350881	2.84997
IG_Atu1395	0.481513	0.351299	2.84658
Atu2308	0.829116	0.351502	2.84494
Atu3224	2.59597	0.351713	2.84323
Atu1149	1.62627	0.351868	2.84198
IG_Atu2199	1.80441	0.352286	2.83861
Atu2113	2.07493	0.352377	2.83787
Atu3123	0.548901	0.352571	2.8363
Atu1532	0.431691	0.35268	2.83543
Atu5321	7.37083	0.353111	2.83197
Atu2378	1.29296	0.353333	2.83019
IG_Atu3049	2.09912	0.353333	2.83019
IG_Atu4645	0.672383	0.353869	2.8259
Atu5094	0.88392	0.354015	2.82474
Atu1259	0.317792	0.354086	2.82417
IG_Atu0589	2.76399	0.354286	2.82258
Atu3783	0.853394	0.354313	2.82236
Atu4452	1.70238	0.354326	2.82226
Atu4812	1.08051	0.354659	2.81961
IG_Atu2428	0.90899	0.354671	2.81951
Atu2337	1.41352	0.354681	2.81944
Atu5425	1.34279	0.354896	2.81773
IG_Atu2715	0.651262	0.354957	2.81724
Atu3659	1.76777	0.355143	2.81577
Atu3843	0.893973	0.355143	2.81577
Atu0094	1.39925	0.355244	2.81497
Atu4301	1.06283	0.355319	2.81438
Atu4676	0.586848	0.355335	2.81425
Atu5197	0.652643	0.355596	2.81218
Atu3463	1.0321	0.355632	2.81189
Atu0277	2.30239	0.355859	2.8101
Atu0293	1	0.355967	2.80925
Atu0301	2	0.355967	2.80925
Atu0634	2	0.355967	2.80925
Atu3508	1	0.355967	2.80925
Atu5231	1	0.355967	2.80925
Atu4824	0.731972	0.355972	2.80921
Atu3898	2.9968	0.355992	2.80905
IG_Atu2532	3.54906	0.356571	2.80449
IG_Atu3039	2.18918	0.356667	2.80374
IG_Atu3208	3.27838	0.356667	2.80374
Atu0228	0.475843	0.356746	2.80311
Atu4786	1.60558	0.356849	2.80231
IG_Atu4520	1.01777	0.357089	2.80042
Atu1591	0.584488	0.357288	2.79886
IG_Atu0328	0.643845	0.3575	2.7972
Atu4263	0.815368	0.35776	2.79517
Atu4058	0.343484	0.358044	2.79295
Atu0953	0.592026	0.35816	2.79205
Atu2441	0.841545	0.358285	2.79108
IG_Atu4624	0.86733	0.358479	2.78956
IG_Atu1114	0.796728	0.358996	2.78554
Atu2403	2.33423	0.359	2.78552
Atu2653	1	0.359317	2.78306
IG_Atu1954	1.86813	0.359352	2.78279
Atu0529	0.809546	0.359796	2.77935
Atu0607	1.09316	0.359799	2.77933
IG_Atu3505	0.659631	0.359841	2.779
IG_Atu0247	3.9867	0.36	2.77778
IG_Atu0445	0.0353221	0.36	2.77778
Atu3232	0.704591	0.360199	2.77625
Atu4607	0.788282	0.360532	2.77368
Atu4743	0.596515	0.360672	2.7726
IG_Atu4692	0.713691	0.360794	2.77167
IG_Atu0815	0.983335	0.360827	2.77141
Atu2293	0.68259	0.360932	2.7706
IG_Atu4345	2.71298	0.361	2.77008
Atu1855	0.741148	0.36115	2.76893
IG_Atu3476	0.454765	0.361429	2.7668
IG_Atu6024	2.5965	0.361472	2.76647
Atu1899	0.543603	0.361652	2.76509
Atu0318	1.01491	0.361672	2.76494
Atu5202	0.580029	0.361722	2.76456
IG_Atu0573	0.459442	0.361891	2.76326
Atu3013	1.31861	0.362209	2.76084
Atu3591	0.612736	0.362498	2.75864
Atu2648	0.539169	0.362554	2.75821
Atu0627	0.723846	0.36268	2.75725
Atu1233	1.53642	0.362817	2.75621
IG_Atu5494	1.44784	0.362859	2.75589
Atu4570	1.42009	0.362978	2.75498
Atu3596	0.110736	0.363302	2.75253
Atu3625	0.09526	0.363302	2.75253
Atu4785	1.14565	0.363332	2.7523
IG_Atu1082	0.341066	0.363333	2.75229
IG_Atu3246	2.95009	0.363333	2.75229
IG_Atu3303	2.57431	0.363333	2.75229
Atu1652	1.17311	0.363438	2.7515
Atu0710	1.73208	0.363482	2.75117
Atu6100	1.74217	0.363805	2.74873
Atu3946	0.716073	0.363996	2.74728
Atu2298	0.946905	0.364204	2.74571
Atu3012	0.869282	0.364405	2.7442
Atu1105	1.35419	0.364502	2.74347
Atu4535	0.620122	0.364756	2.74156
IG_Atu4154	1.12884	0.365022	2.73956
IG_Atu5119	0.287175	0.365079	2.73913
IG_Atu6064	0.640504	0.365079	2.73913
Atu0481	1.01042	0.365088	2.73907
Atu2279	0.788827	0.365206	2.73818
Atu0542	0.929162	0.365323	2.7373
Atu2078	1.56885	0.365703	2.73446
Atu5115	1.27466	0.365801	2.73373
Atu1038	1.57686	0.366001	2.73223
IG_Atu3916	0.219185	0.366052	2.73185
Atu1258	0.602213	0.36612	2.73135
Atu4752	1.50893	0.366375	2.72945
Atu3951	1.32259	0.366491	2.72858
Atu2204	0.647673	0.366903	2.72552
IG_Atu1554	1.42781	0.367091	2.72412
Atu1300	0.411741	0.367371	2.72205
Atu0628	0.855306	0.367442	2.72152
Atu1546	0.895467	0.367619	2.72021
Atu5145	1.15679	0.367695	2.71965
Atu1089	0.222718	0.367798	2.71888
IG_Atu6090	1.24441	0.367965	2.71765
Atu6192	1.75517	0.367965	2.71765
Atu3827	1.54946	0.368044	2.71706
Atu4773	0.797688	0.368048	2.71704
Atu0366	0.0635391	0.36812	2.7165
Atu1188	8	0.36812	2.7165
Atu1243	0.0826122	0.36812	2.7165
Atu1328	7	0.36812	2.7165
IG_Atu1928	2	0.36812	2.7165
Atu2230	0.195749	0.36812	2.7165
Atu3606	1	0.36812	2.7165
Atu5389	0.2	0.36812	2.7165
Atu5397	1.05298	0.36812	2.7165
IG_Atu0734	1.9938	0.368286	2.71528
IG_Atu3006	0.888149	0.368757	2.71181
IG_Atu1799	0.736417	0.368786	2.7116
Atu2683	1.16803	0.369035	2.70977
Atu5481	0.64047	0.369073	2.70949
Atu1596	0.383011	0.369107	2.70924
IG_Atu1683	0.908665	0.369143	2.70898
IG_Atu3743	2.00088	0.36926	2.70812
Atu4682	0.763733	0.369314	2.70773
IG_Atu0686	1.68665	0.369452	2.70671
Atu3118	1.2133	0.369528	2.70616
Atu1967	0.513811	0.36961	2.70555
Atu2438	0.296531	0.369669	2.70512
Atu1163	0.714759	0.369774	2.70435
IG_Atu0526	3.55975	0.369848	2.70381
Atu3031	0.40709	0.37	2.7027
IG_Atu4430	1.37822	0.370079	2.70212
Atu1367	0.782369	0.370293	2.70056
IG_Atu4638	3.81117	0.370606	2.69828
Atu2013	1.33033	0.370644	2.69801
Atu5409	0.72472	0.371149	2.69433
Atu0729	0.524613	0.37134	2.69295
IG_Atu6156	0.593922	0.371429	2.69231
Atu6189	0.217771	0.371429	2.69231
Atu1858	0.675539	0.371636	2.69081
Atu3444	1.38142	0.371797	2.68964
IG_Atu3295	1.59327	0.372	2.68817
Atu3150	1.23063	0.372057	2.68776
Atu0425	0.28196	0.372131	2.68723
Atu3703	0.121134	0.372279	2.68615
IG_Atu2394	0.520818	0.372381	2.68542
Atu2821	0.621138	0.372632	2.68362
IG_Atu4591	2.65249	0.372662	2.68339
IG_Atu4232	0.450677	0.372857	2.68199
Atu0960	1.24779	0.372933	2.68145
IG_Atu0171	0.65743	0.373124	2.68008
Atu6135	0.900401	0.373292	2.67887
IG_Atu0836	0.186442	0.373333	2.67857
IG_Atu2789	0.0716233	0.373333	2.67857
Atu5090	0.836141	0.373401	2.67809
Atu2747	1.92912	0.373766	2.67547
IG_Atu1028	1.69633	0.373893	2.67456
IG_Atu3296	0.522259	0.374	2.6738
Atu1483	0.850537	0.374026	2.67361
IG_Atu0676	0.618018	0.374103	2.67306
Atu4090	0.664928	0.374317	2.67153
Atu1169	0.186852	0.374439	2.67066
IG_Atu4490	2.45556	0.374857	2.66768
Atu2575	0.878164	0.374878	2.66753
Atu4203	1.4254	0.374919	2.66725
Atu3400	0.887709	0.375186	2.66534
Atu4056	0.587982	0.375214	2.66514
Atu3913	1.38706	0.376108	2.65881
IG_Atu1835	1.46404	0.376463	2.6563
Atu1479	1.45036	0.376475	2.65622
Atu2162	0.689785	0.37655	2.65569
IG_Atu1820	13.1228	0.376667	2.65487
Atu1408	1.49226	0.3769	2.65322
Atu0937	1.17727	0.377199	2.65112
Atu2673	1.57327	0.377616	2.64819
IG_Atu0402	0.43618	0.377714	2.6475
IG_Atu1158	0.689453	0.378421	2.64256
Atu4352	0.642002	0.378474	2.64219
Atu2535	0.876375	0.378512	2.64193
Atu0887	0.650133	0.378564	2.64156
IG_Atu0499	1.50654	0.378746	2.64029
Atu4810	1.00791	0.379588	2.63443
Atu2431	2.68486	0.379645	2.63404
Atu4344	0.783465	0.37968	2.6338
IG_Atu3978	0.823471	0.379942	2.63198
IG_Atu1206	0.342748	0.38	2.63158
Atu0040	1.69366	0.380332	2.62928
IG_Atu2012	0.729071	0.380571	2.62763
Atu4787	0.866302	0.380765	2.62629
Atu4722	1.06038	0.380787	2.62614
IG_Atu6160	0.704554	0.380952	2.625
Atu0837	0.650851	0.380985	2.62478
Atu3598	1.6519	0.381363	2.62217
IG_Atu2397	1.01465	0.381603	2.62053
Atu4022	0.878625	0.381632	2.62033
IG_Atu4132	1.65137	0.381825	2.619
Atu0903	0.532069	0.381896	2.61851
IG_Atu0786	0.586424	0.382	2.6178
Atu1413	1.40049	0.382121	2.61697
Atu3788	1.40805	0.382262	2.616
Atu5445	1.17565	0.382301	2.61574
Atu5075	1.95695	0.382353	2.61539
Atu2313	1.16248	0.382373	2.61524
Atu6139	0.953821	0.382426	2.61489
Atu3530	0.717818	0.382628	2.61351
Atu0154	0.648898	0.382735	2.61278
Atu0816	1.44259	0.382792	2.61239
Atu5173	0.677439	0.382867	2.61187
Atu5428	1.35771	0.383179	2.60975
IG_Atu4188	0.918378	0.383382	2.60837
IG_Atu1268	0.999619	0.383397	2.60826
Atu0637	0.977102	0.383809	2.60546
IG_Atu3544	1.54968	0.383965	2.60441
Atu0723	1.51584	0.384131	2.60328
Atu2804	0.999651	0.384577	2.60026
Atu1997	1.18521	0.384608	2.60005
Atu3105	1.40035	0.385035	2.59716
IG_Atu0898	0.575535	0.385476	2.59419
IG_Atu0103	0.751996	0.38549	2.5941
IG_Atu3788	0.568207	0.385873	2.59153
IG_Atu1853	3.08937	0.386	2.59067
Atu0259	0.52405	0.386056	2.5903
IG_Atu4566	0.061238	0.386667	2.58621
Atu4286	1.3685	0.386891	2.58471
IG_Atu4763	2.8843	0.386905	2.58462
Atu1568	1.46382	0.386939	2.58439
Atu0193	0.84728	0.38701	2.58391
Atu3073	0.703991	0.387151	2.58297
Atu1427	1.01284	0.387222	2.5825
Atu3773	2.0268	0.387381	2.58144
IG_Atu3337	1.15391	0.387383	2.58142
Atu5513	0.811076	0.387446	2.58101
Atu0090	0.153725	0.387622	2.57983
IG_Atu0630	1.55904	0.387664	2.57955
Atu4118	1.08511	0.387762	2.5789
Atu3958	0.980026	0.387801	2.57864
Atu0075	1.37592	0.387822	2.5785
Atu1978	0.834608	0.38793	2.57779
IG_Atu4318	1.26442	0.388194	2.57603
Atu6074	1.21393	0.388779	2.57215
Atu0587	1.9493	0.388782	2.57214
Atu1501	2.4881	0.388904	2.57133
Atu3777	0.808739	0.388982	2.57081
IG_Atu3189	0.744451	0.389	2.57069
Atu1775	0.78866	0.389266	2.56894
Atu3603	1.43226	0.389365	2.56828
Atu0998	0.244373	0.389511	2.56732
Atu0638	1.78909	0.389603	2.56671
IG_Atu6029	0.943676	0.389741	2.56581
Atu0063	0.728074	0.389755	2.56571
IG_Atu2065	0.632859	0.389777	2.56557
Atu0413	0.67998	0.39	2.5641
Atu5098	0.900125	0.390054	2.56375
Atu0596	0.790963	0.390649	2.55984
Atu0811	0.818368	0.391129	2.5567
Atu4112	0.817916	0.391162	2.55649
Atu2120	0.826889	0.391225	2.55607
Atu2802	2.00355	0.391245	2.55595
Atu2418	0.824755	0.391448	2.55461
Atu2348	0.834534	0.391637	2.55338
Atu3068	1.60469	0.39178	2.55246
IG_Atu4344	0.275167	0.39196	2.55128
Atu0128	1.24036	0.391981	2.55115
Atu0170	2.27015	0.392353	2.54873
IG_Atu3663	0.670996	0.39244	2.54816
IG_Atu5159	0.697143	0.392499	2.54778
Atu1251	1.2134	0.392808	2.54577
IG_Atu3298	0.514412	0.392843	2.54555
Atu1370	1.32665	0.392868	2.54538
Atu4581	1.50213	0.393355	2.54223
IG_Atu0332	0.501368	0.393472	2.54148
Atu4830	0.852334	0.393532	2.54109
Atu0843	0.885871	0.393593	2.5407
Atu5430	0.637582	0.393621	2.54052
IG_Atu0175	0.936321	0.393853	2.53902
Atu4636	0.89414	0.394371	2.53568
IG_Atu3618	0.980354	0.394857	2.53256
Atu3575	1.26618	0.395295	2.52975
Atu0721	1.11342	0.395366	2.5293
Atu4828	1.1876	0.395547	2.52814
IG_Atu3914	0.649626	0.395996	2.52528
Atu0664	0.943719	0.396479	2.5222
Atu4029	0.841796	0.396606	2.52139
Atu5067	1.26655	0.396856	2.51981
Atu0197	0.688628	0.397125	2.5181
IG_Atu6009	1.64978	0.397173	2.5178
IG_Atu0700	0.514349	0.39729	2.51705
Atu2076	1.33037	0.39748	2.51585
IG_Atu0409	0.688464	0.397838	2.51358
Atu0219	0.979283	0.397968	2.51277
Atu4232	1.38136	0.397978	2.5127
Atu3688	0.954279	0.39809	2.51199
Atu5131	0.675278	0.398711	2.50808
Atu2338	1.35558	0.398835	2.5073
Atu5191	1.47135	0.398987	2.50634
Atu2631	1.42946	0.399141	2.50538
Atu6172	0.703847	0.399284	2.50448
Atu1733	1.55657	0.399378	2.50389
Atu4649	0.766067	0.399845	2.50097
Atu3170	1.07349	0.399952	2.5003
Atu0115	1.9349	0.4	2.5
IG_Atu0212	1.30325	0.4	2.5
IG_Atu0314	0.0293122	0.4	2.5
IG_Atu1506	0.0379005	0.4	2.5
IG_Atu1899	0.473734	0.4	2.5
IG_Atu1970	0.0214141	0.4	2.5
IG_Atu2054	0.084143	0.4	2.5
IG_Atu2493	0.0682982	0.4	2.5
IG_Atu3614	1.66235	0.4	2.5
IG_Atu4310	7.31226	0.4	2.5
IG_Atu4384	0.0664999	0.4	2.5
IG_Atu5026	3.42217	0.4	2.5
Atu5047	0.648927	0.4	2.5
IG_Atu5114	1.62525	0.4	2.5
IG_Atu5434	4.36233	0.4	2.5
IG_chrm_end	0.5	0.4	2.5
Atu6187	0.439731	0.4	2.5
Atu1717	0.813233	0.400201	2.49874
Atu0287	0.724225	0.400438	2.49727
IG_Atu3031	1.94608	0.400571	2.49643
IG_Atu0560	0.9889	0.400761	2.49525
Atu4019	1.35156	0.400791	2.49506
IG_Atu0195	0.431388	0.400917	2.49428
IG_Atu4412	2.96454	0.400944	2.49411
IG_Atu2553	0.220006	0.401	2.49377
Atu4283	0.809427	0.401049	2.49346
Atu1852	0.681085	0.40165	2.48973
IG_1	0.788482	0.401714	2.48934
Atu2164	0.725376	0.401966	2.48777
Atu0924	0.276854	0.402	2.48756
Atu4628	1.23949	0.402564	2.48407
Atu0032	0.18242	0.402667	2.48344
Atu0803	0.824469	0.402694	2.48327
Atu0262	1.59536	0.402762	2.48285
Atu3743	1.22725	0.402778	2.48276
IG_Atu3223	2.45779	0.403	2.48139
Atu5018	0.593541	0.403285	2.47964
Atu2552	0.603136	0.403303	2.47953
Atu5157	1.26357	0.403371	2.47911
Atu1606	0.813727	0.403703	2.47707
Atu0976	0.28607	0.403735	2.47687
IG_Atu2719	0.619873	0.404	2.47525
Atu1714	1.39484	0.404117	2.47453
Atu4397	1.1737	0.404235	2.47381
Atu5206	1.42584	0.404551	2.47188
Atu0496	0.635128	0.404654	2.47125
Atu3884	1.41078	0.404697	2.47099
Atu1757	1.31423	0.404893	2.46979
Atu3187	0.787309	0.405791	2.46432
IG_Atu0152	0.0715757	0.406	2.46305
Atu0782	0.038262	0.406	2.46305
Atu0827	0.641609	0.406039	2.46282
IG_Atu2203	4.70357	0.406061	2.46269
Atu0421	4.19876	0.406103	2.46243
IG_Atu1666	0.661299	0.40618	2.46196
Atu2122	1.45663	0.406339	2.461
Atu4759	1.17177	0.406614	2.45933
IG_Atu5442	0.643485	0.406619	2.45931
IG_Atu1569	0.127059	0.406667	2.45902
IG_Atu4726	1.89257	0.406667	2.45902
Atu3169	1.33224	0.40702	2.45688
Atu2608	0.635939	0.40703	2.45682
Atu6146	1.33385	0.407214	2.45571
Atu2200	0.530223	0.40786	2.45182
Atu3043	0.862237	0.407977	2.45112
Atu2381	1.16002	0.408139	2.45015
Atu3564	1.19593	0.408876	2.44573
IG_Atu1633	0.602842	0.409143	2.44413
Atu2548	1.2761	0.409222	2.44366
Atu3060	0.835512	0.409409	2.44254
IG_Atu1784	0.793208	0.409603	2.44139
IG_Atu4441	1.38617	0.409714	2.44073
IG_Atu2154	0.517683	0.41	2.43902
Atu3844	0.745993	0.410119	2.43832
Atu5492	0.666749	0.410372	2.43681
IG_Atu3779	0.834978	0.410623	2.43532
Atu0011	1.27149	0.410676	2.43501
Atu4242	1.43546	0.410702	2.43485
Atu1690	0.864172	0.4112	2.43191
Atu2370	0.795489	0.411555	2.42981
Atu0572	1.87695	0.41195	2.42748
Atu1877	1.18398	0.412124	2.42645
IG_Atu4486	0.880647	0.412326	2.42527
Atu3404	1.12968	0.412701	2.42306
Atu5488	1.32719	0.41291	2.42184
IG_Atu0860	0.184341	0.413	2.42131
Atu3650	0.62223	0.413017	2.42121
IG_Atu4173	0.168902	0.413203	2.42012
Atu3841	1.2623	0.413359	2.41921
Atu4044	1.52788	0.413375	2.41911
IG_Atu4734	0.608899	0.413828	2.41646
Atu2805	1.86558	0.413903	2.41603
Atu1847	3.01491	0.414	2.41546
Atu3782	0.887458	0.414071	2.41504
Atu1213	0.653253	0.414223	2.41416
IG_Atu1493	0.975713	0.414417	2.41303
IG_Atu3860	0.954486	0.414498	2.41256
Atu3054	0.872614	0.414538	2.41232
IG_Atu0459	3.49979	0.414571	2.41213
Atu1966	1.31074	0.414797	2.41082
Atu5419	1.12752	0.414808	2.41076
IG_Atu3877	1.85934	0.41487	2.41039
Atu3588	1.13977	0.414872	2.41038
IG_Atu6050	0.544428	0.41498	2.40975
IG_Atu2385	1.42317	0.415556	2.40641
Atu3736	0.539699	0.415671	2.40575
Atu0689	1.36503	0.416195	2.40272
Atu3543	1.30676	0.416709	2.39976
Atu1456	1.13464	0.41673	2.39963
Atu6061	1.36107	0.41711	2.39745
IG_Atu0699	0.767707	0.417143	2.39726
Atu4211	1.24888	0.417213	2.39686
Atu1867	0.59272	0.417225	2.39679
Atu2597	1.43501	0.417661	2.39429
IG_Atu3277	0.983442	0.417745	2.3938
IG_Atu1161	0.539421	0.418	2.39234
IG_Atu0608	5.13144	0.418567	2.3891
Atu1702	0.803702	0.418589	2.38898
Atu6049	1.29445	0.418825	2.38763
IG_Atu6004	0.577001	0.418889	2.38726
Atu3474	0.945051	0.419048	2.38636
Atu2654	1.84071	0.419134	2.38587
IG_Atu4606	1.32871	0.419174	2.38564
Atu4639	1.30301	0.41918	2.38561
IG_Atu1769	0.755452	0.419756	2.38234
Atu1113	1.64851	0.419774	2.38223
Atu4415	0.793617	0.419955	2.38121
Atu2743	1.34198	0.419967	2.38114
IG_Atu2076	4.0509	0.42	2.38095
Atu3991	1.02564	0.420309	2.3792
IG_Atu5064	0.665853	0.420635	2.37736
IG_Atu5136	0.836981	0.420635	2.37736
IG_Atu6185	1.91489	0.420635	2.37736
Atu1789	1.03611	0.420909	2.37581
IG_Atu4179	0.596204	0.420995	2.37533
IG_Atu3239	1.88431	0.421	2.3753
IG_Atu3256	0.676326	0.421	2.3753
IG_Atu2223	1.92014	0.421212	2.3741
IG_Atu4506	0.174977	0.421429	2.37288
Atu3787	0.802021	0.421566	2.37211
IG_Atu3884	0.963639	0.421689	2.37141
Atu1812	2.38695	0.421753	2.37105
Atu0410	1.19422	0.421808	2.37075
Atu0838	1.23168	0.421863	2.37044
Atu2518	0.937484	0.421978	2.36979
IG_Atu3041	3.56471	0.422	2.36967
Atu1909	0.46694	0.422222	2.36842
Atu1782	1.99861	0.422535	2.36667
Atu1570	1.8504	0.422576	2.36644
IG_Atu2646	0.208179	0.422727	2.36559
IG_Atu4779	0.609794	0.422937	2.36442
IG_Atu4468	1.72848	0.423	2.36407
IG_Atu2314	1.07098	0.423213	2.36287
IG_Atu1637	1.14977	0.423255	2.36264
Atu4598	1.60671	0.42328	2.3625
IG_Atu2358	0.94525	0.423485	2.36136
Atu4696	1.00751	0.423496	2.3613
Atu1068	1.12728	0.423613	2.36065
Atu4006	0.499264	0.423714	2.36008
Atu2194	0.480208	0.42381	2.35955
Atu0237	0.719952	0.424003	2.35847
Atu4463	0.445836	0.424127	2.35778
IG_Atu0893	0.621011	0.424232	2.3572
Atu3185	0.752508	0.424332	2.35665
Atu1194	0.481582	0.424764	2.35425
Atu1136	0.97292	0.425004	2.35292
Atu4104	0.580288	0.425021	2.35283
IG_Atu0202	0.517343	0.425047	2.35268
Atu0328	0.828327	0.42516	2.35205
Atu4735	0.657338	0.42551	2.35012
IG_Atu4088	0.642738	0.42554	2.34996
Atu1418	1.50717	0.425886	2.34805
IG_Atu4215	0.994816	0.426017	2.34732
IG_Atu3611	0.509513	0.426331	2.3456
Atu4124	1.11254	0.426571	2.34427
Atu1190	0.489212	0.426811	2.34296
Atu1269	0.537361	0.426811	2.34296
IG_Atu2483	1.08257	0.426857	2.3427
IG_Atu1242	0.697025	0.427013	2.34185
Atu4201	0.895005	0.42734	2.34006
Atu2636	0.460219	0.427548	2.33892
Atu1656	1.21591	0.427561	2.33885
Atu4197	0.951051	0.427782	2.33764
IG_Atu0603	0.698579	0.428	2.33645
Atu5424	0.847061	0.428052	2.33616
Atu0916	1.68441	0.428142	2.33567
Atu0614	1.16656	0.428198	2.33537
IG_Atu3606	16.1843	0.428571	2.33333
Atu6137	0.570354	0.428571	2.33333
Atu1590	0.786841	0.428757	2.33232
Atu4454	1.28197	0.428897	2.33156
IG_Atu1501	0.498914	0.428961	2.33121
Atu2203	1.38435	0.428962	2.33121
Atu1533	0.547407	0.42962	2.32764
Atu5486	0.815819	0.429926	2.32598
Atu0130	0.610713	0.429936	2.32593
IG_Atu0598	0.507471	0.43	2.32558
IG_Atu4503	0.48077	0.430079	2.32515
Atu4514	1.41389	0.430439	2.32321
IG_Atu2022	0.429718	0.430584	2.32242
IG_Atu3522	0.44817	0.431	2.32019
Atu0378	1.4327	0.431102	2.31964
Atu0387	1.31341	0.431669	2.31659
Atu1979	1.35547	0.43183	2.31573
Atu0250	0.680194	0.432161	2.31395
Atu2755	1.59057	0.432351	2.31294
Atu1261	0.429889	0.432368	2.31284
Atu4588	1.49195	0.432447	2.31242
Atu1820	1.80742	0.432483	2.31223
Atu3457	0.756705	0.432691	2.31112
Atu4042	0.689628	0.432749	2.31081
Atu3914	0.843337	0.432807	2.3105
IG_Atu1299	0.948467	0.432808	2.31049
Atu5194	1.01986	0.432935	2.30982
Atu4119	2.5332	0.432937	2.30981
Atu1734	0.970892	0.433008	2.30943
Atu1556	0.481594	0.433251	2.30813
IG_Atu1684	1.65157	0.433333	2.30769
IG_Atu5419	0.828939	0.433719	2.30564
Atu1466	2.46257	0.433874	2.30481
Atu2160	1.10957	0.434015	2.30407
Atu1576	1.83056	0.434028	2.304
Atu3372	1.39728	0.434073	2.30376
Atu5032	0.72927	0.434089	2.30368
Atu3427	1.96061	0.434208	2.30304
Atu4675	0.879299	0.434318	2.30246
Atu3744	0.930671	0.434472	2.30164
Atu4694	1.2818	0.434596	2.30099
Atu3533	1.21944	0.435294	2.2973
Atu4409	0.893246	0.435317	2.29717
Atu4150	1.07025	0.435599	2.29569
Atu3300	1.08131	0.435699	2.29516
Atu1503	0.648939	0.435844	2.2944
Atu5174	1.14454	0.43585	2.29437
IG_Atu5517	0.63405	0.435897	2.29412
Atu5478	0.676523	0.436197	2.29254
Atu1480	0.671009	0.436229	2.29237
IG_Atu0951	0.905227	0.436363	2.29167
Atu0997	0.861989	0.436875	2.28898
IG_Atu3806	0.624587	0.437	2.28833
Atu4772	9.5511	0.437	2.28833
Atu2722	1.16791	0.437312	2.2867
IG_Atu3374	0.61192	0.437359	2.28645
Atu0273	0.832518	0.437861	2.28383
Atu0270	1.30186	0.438245	2.28183
Atu3947	0.913995	0.438323	2.28142
Atu0945	1.07396	0.439441	2.27562
IG_Atu0405	0.645382	0.44	2.27273
IG_Atu1648	0.517184	0.44	2.27273
IG_Atu3531	0.762212	0.44	2.27273
Atu3680	0.701223	0.44	2.27273
IG_Atu4170	2.8817	0.44	2.27273
IG_Atu2173	1.47545	0.440179	2.2718
Atu0901	0.878809	0.440223	2.27158
Atu4037	1.27594	0.440383	2.27075
Atu3507	0.711132	0.440659	2.26933
Atu1845	0.798705	0.440665	2.2693
Atu5024	1.01537	0.441326	2.2659
IG_Atu1258	0.677289	0.441565	2.26467
Atu1870	1.71221	0.441565	2.26467
Atu0058	0.944414	0.441602	2.26448
Atu3416	0.86169	0.441619	2.2644
Atu2585	2.26091	0.441813	2.2634
Atu3971	1.03616	0.441994	2.26247
IG_Atu0744	0.734945	0.442	2.26244
IG_Atu0443	1.13928	0.442341	2.2607
Atu2415	2.36572	0.443143	2.25661
IG_Atu2112	0.622974	0.443333	2.25564
IG_Atu2742	0.0986726	0.443333	2.25564
Atu2236	1.54797	0.44354	2.25459
IG_Atu1663	1.28413	0.443748	2.25353
IG_Atu3366	0.714799	0.443761	2.25347
Atu0224	0.569598	0.444	2.25225
Atu1518	2.04412	0.444091	2.25179
Atu4485	1.0023	0.444526	2.24959
Atu5509	0.721819	0.444959	2.2474
Atu0922	0.439679	0.445	2.24719
IG_Atu3734	0.509454	0.445	2.24719
Atu4691	0.736227	0.44519	2.24623
Atu2073	1.0381	0.445258	2.24589
Atu3757	1.36724	0.445623	2.24405
Atu1460	0.73271	0.445838	2.24297
IG_Atu0626	1.4249	0.446	2.24215
IG_Atu4308	2.11263	0.446136	2.24147
Atu4412	1.01267	0.446153	2.24138
Atu2720	0.688277	0.446448	2.2399
Atu1999	1.46162	0.446484	2.23972
IG_Atu2665	1.12136	0.446604	2.23912
IG_Atu4628	0.502962	0.446615	2.23906
Atu1044	0.81275	0.446691	2.23868
Atu3293	0.714215	0.446832	2.23798
IG_Atu1225	0.912013	0.447197	2.23615
Atu3139	1.86539	0.447399	2.23514
Atu3813	1.36274	0.447516	2.23456
Atu2267	0.842646	0.447631	2.23398
Atu5407	0.733723	0.448173	2.23128
Atu0495	1.7298	0.448262	2.23084
Atu1244	0.739445	0.448594	2.22918
Atu1212	0.889684	0.448615	2.22908
IG_Atu0493	1.39811	0.449143	2.22646
Atu3658	0.950095	0.449162	2.22637
Atu3090	1.048	0.449485	2.22477
Atu2205	0.860371	0.449779	2.22331
Atu2192	3.03443	0.45	2.22222
Atu4733	0.765815	0.450216	2.22116
Atu2825	0.99779	0.450726	2.21864
Atu3651	0.924777	0.450961	2.21749
IG_Atu1374	0.375358	0.451587	2.21441
Atu2031	1.54608	0.451923	2.21277
Atu0427	0.536922	0.452143	2.21169
Atu1404	1.29895	0.452149	2.21166
IG_Atu5539	0.537233	0.452381	2.21053
IG_Atu2092	0.626297	0.452484	2.21002
Atu4478	0.800371	0.453138	2.20683
Atu4877	1.16532	0.453168	2.20669
IG_Atu3727	0.146369	0.453333	2.20588
Atu0857	1.27592	0.453438	2.20537
IG_Atu2211	0.0421396	0.454	2.20264
IG_Atu4769	0.673526	0.454	2.20264
Atu3878	1.17034	0.454127	2.20203
IG_Atu5030	0.894036	0.454545	2.2
Atu0454	0.85607	0.454975	2.19792
Atu4043	1.15524	0.455008	2.19776
Atu3030	1.14326	0.455212	2.19678
IG_Atu6057	1.64318	0.455649	2.19467
Atu6168	1.39702	0.455711	2.19437
Atu0940	0.832475	0.455939	2.19328
IG_Atu4354	1.43457	0.456036	2.19281
IG_Atu4660	0.361148	0.456183	2.1921
Atu1613	0.802652	0.456299	2.19155
IG_Atu3392	0.379169	0.456424	2.19094
IG_Atu1593	0.0318109	0.456667	2.18978
Atu1743	0.785412	0.456787	2.1892
IG_Atu0419	1.22046	0.456857	2.18887
IG_Atu2580	0.667473	0.456898	2.18867
Atu3356	0.80947	0.456916	2.18859
Atu3517	0.765061	0.456922	2.18856
Atu3478	0.911568	0.457078	2.18781
Atu2222	1.57004	0.457129	2.18757
Atu2198	1.08756	0.457208	2.18719
Atu0909	0.30027	0.457946	2.18366
Atu2108	0.774033	0.458049	2.18317
Atu0459	0.831947	0.458174	2.18258
Atu3959	0.832909	0.458283	2.18206
Atu1452	1.52523	0.458556	2.18076
Atu2810	1.00655	0.458827	2.17947
Atu1054	0.820955	0.458862	2.17931
Atu0207	0.751119	0.45888	2.17922
Atu2541	1.58182	0.459091	2.17822
Atu4200	0.866162	0.45915	2.17794
Atu4556	0.768935	0.459256	2.17743
Atu4236	1.35832	0.459379	2.17685
Atu2199	0.62106	0.459771	2.175
Atu0581	0.870012	0.459905	2.17436
IG_Atu1955	0.356763	0.46	2.17391
IG_Atu0514	1.11218	0.460131	2.1733
Atu1441	1.85337	0.46017	2.17311
Atu1885	1.31594	0.460475	2.17167
Atu3259	0.981123	0.460496	2.17157
IG_1	1.06039	0.460608	2.17104
Atu0939	0.46857	0.460714	2.17054
Atu4896	0.907829	0.460898	2.16968
Atu0645	0.930868	0.46111	2.16868
Atu3051	0.869536	0.461224	2.16814
Atu5080	0.838909	0.461393	2.16735
IG_Atu4013	14	0.461538	2.16667
IG_Atu4405	0.0326506	0.461538	2.16667
Atu6084	1.26494	0.461735	2.16574
IG_Atu4882	1.02146	0.461873	2.1651
IG_Atu2495	0.476648	0.462463	2.16233
IG_Atu2160	0.746167	0.462571	2.16183
IG_Atu4288	0.644476	0.46271	2.16118
Atu3732	0.750238	0.463201	2.15889
Atu4267	0.72349	0.46332	2.15833
IG_Atu0087	1.5272	0.463429	2.15783
IG_Atu3988	2.05801	0.464	2.15517
Atu4724	1.51819	0.464156	2.15445
Atu4898	0.533933	0.464534	2.1527
Atu4384	1.45404	0.464588	2.15244
IG_Atu1586	0.490273	0.464709	2.15188
IG_Atu0047	3.85191	0.464935	2.15084
Atu3699	1.81586	0.465238	2.14944
Atu0569	1.0034	0.465505	2.14821
Atu3034	2.00098	0.465513	2.14817
Atu0898	1.16577	0.465516	2.14815
IG_Atu0388	0.835206	0.466714	2.14264
Atu1816	1.38972	0.466859	2.14197
Atu4574	1.08532	0.467011	2.14128
Atu1240	1.50144	0.46722	2.14032
Atu3560	0.816675	0.467589	2.13863
IG_Atu3813	1.60149	0.467673	2.13825
IG_Atu0309	0.457119	0.467714	2.13806
IG_Atu1908	0.834532	0.468	2.13675
Atu3184	0.781264	0.468087	2.13636
Atu3421	1.17127	0.468229	2.13571
Atu1921	1.0186	0.46843	2.13479
Atu4262	1.199	0.46858	2.13411
Atu0582	1.48378	0.468743	2.13337
Atu0119	1.34308	0.469	2.1322
IG_Atu2577	1.29959	0.469093	2.13177
Atu1748	0.91297	0.469221	2.13119
Atu2322	1.4435	0.469908	2.12808
IG_Atu1235	0.44608	0.47	2.12766
IG_Atu0406	0.806569	0.470317	2.12622
Atu3413	1.37741	0.470563	2.12511
Atu3520	0.312162	0.470709	2.12445
Atu2033	0.817739	0.470951	2.12336
Atu3850	0.539088	0.471	2.12314
Atu0026	0.523255	0.471179	2.12234
Atu2025	1.29732	0.471398	2.12135
Atu1311	0.678941	0.471412	2.12129
Atu1638	0.632422	0.471472	2.12102
IG_Atu1458	0.768422	0.471667	2.12014
IG_Atu2292	1.49386	0.471788	2.11959
Atu4522	0.979546	0.472003	2.11863
Atu1075	1.12297	0.472021	2.11855
Atu1693	1.1864	0.472035	2.11848
IG_Atu0048	0.566196	0.472134	2.11804
Atu1132	0.922719	0.472146	2.11799
IG_Atu0391	0.916442	0.472226	2.11763
Atu5127	1.41529	0.472337	2.11713
IG_Atu3851	1.35431	0.472526	2.11629
Atu0131	1.21522	0.472602	2.11595
Atu2712	0.610325	0.472849	2.11484
IG_Atu4677	1.14048	0.472944	2.11442
Atu1333	0.60794	0.473355	2.11258
Atu1993	0.731785	0.473529	2.1118
Atu3455	1.28407	0.473755	2.1108
IG_Atu1085	2.01261	0.473864	2.11031
Atu2182	0.817594	0.473967	2.10985
Atu1631	0.881411	0.474314	2.10831
Atu5433	0.975615	0.474522	2.10738
IG_Atu3887	0.841286	0.474755	2.10635
Atu3379	0.619689	0.47476	2.10633
Atu6065	0.78896	0.474894	2.10573
Atu4134	2.32059	0.474988	2.10531
IG_Atu5439	0.817605	0.475771	2.10185
Atu4091	0.784707	0.475908	2.10125
Atu2389	0.984241	0.476013	2.10078
Atu4872	1.04954	0.476319	2.09944
Atu0164	0.774019	0.476561	2.09837
Atu4863	0.787404	0.476587	2.09825
Atu5123	0.800347	0.476649	2.09798
IG_Atu3519	0.423993	0.476667	2.0979
Atu1704	0.746833	0.476882	2.09695
Atu5178	0.947463	0.477636	2.09365
IG_Atu3162	0.904343	0.477748	2.09315
Atu4688	0.920884	0.477764	2.09308
IG_Atu3849	1.47705	0.477914	2.09243
IG_Atu0168	1.62646	0.478	2.09205
Atu2686	0.762565	0.478007	2.09202
Atu3119	0.844871	0.478075	2.09172
Atu4637	1.16268	0.478168	2.09131
Atu3549	1.29136	0.478393	2.09033
IG_Atu4093	1.43762	0.479	2.08768
Atu0160	1.01675	0.479133	2.0871
Atu4304	0.905017	0.479148	2.08704
Atu5074	0.911229	0.479391	2.08598
Atu0137	0.790548	0.479425	2.08583
IG_Atu4150	0.70253	0.479534	2.08536
Atu2056	0.991031	0.479557	2.08526
Atu2234	0.546437	0.479667	2.08478
IG_Atu0104	0.749827	0.479761	2.08437
Atu5167	1.12868	0.480104	2.08288
Atu2004	0.811668	0.480238	2.0823
Atu0129	0.981594	0.480392	2.08164
Atu0226	0.852124	0.481129	2.07845
Atu3100	0.719328	0.481221	2.07805
Atu1414	1.22766	0.481276	2.07781
Atu4424	0.694571	0.481291	2.07775
Atu4537	0.824838	0.481328	2.07758
Atu3888	1.22646	0.48167	2.07611
IG_Atu2392	0.886492	0.482313	2.07334
Atu1779	1.69756	0.482381	2.07305
Atu3171	1.27437	0.482572	2.07223
Atu1766	1.11981	0.482747	2.07148
Atu1720	0.584202	0.482872	2.07094
Atu2469	1.39196	0.483112	2.06991
IG_Atu3523	0.53935	0.483143	2.06978
IG_Atu4477	6.73896	0.483175	2.06965
IG_Atu3670	2.94912	0.483333	2.06897
Atu1611	0.397717	0.483336	2.06896
Atu4669	0.469831	0.483361	2.06885
Atu0512	0.912732	0.483453	2.06845
IG_Atu1229	1.68453	0.483687	2.06745
Atu4634	1.88516	0.483714	2.06734
Atu5041	0.987406	0.483737	2.06724
Atu2458	0.852687	0.483756	2.06716
Atu3760	1.3012	0.483903	2.06653
IG_Atu1880	2.62758	0.484127	2.06557
Atu4794	1.14968	0.484325	2.06473
IG_Atu2351	0.592282	0.485	2.06186
IG_Atu2370	0.798065	0.485	2.06186
Atu5410	1.01349	0.485082	2.06151
Atu4849	0.875907	0.485349	2.06037
IG_Atu2445	0.74498	0.485397	2.06017
Atu2411	0.549372	0.485655	2.05908
IG_Atu4581	1.56287	0.485703	2.05887
IG_Atu6073	0.448353	0.485714	2.05882
IG_Atu6120	2.14259	0.485714	2.05882
Atu3873	0.717399	0.485818	2.05838
Atu1411	0.888604	0.485911	2.05799
IG_Atu3753	1.09775	0.485964	2.05776
IG_Atu2415	0.76192	0.486045	2.05742
IG_Atu4004	6.92102	0.486111	2.05714
Atu4846	0.862974	0.486145	2.057
Atu1410	1.42892	0.486241	2.05659
Atu3325	1.20992	0.486343	2.05616
IG_Atu4280	1.02445	0.486346	2.05615
Atu3208	0.797421	0.486915	2.05375
Atu4041	1.71398	0.487157	2.05273
IG_Atu5207	0.754964	0.487179	2.05263
IG_Atu5529	1.37697	0.487407	2.05167
IG_Atu0998	0.634114	0.487429	2.05158
Atu3418	0.782108	0.487557	2.05104
Atu4708	0.885223	0.487569	2.05099
Atu3953	0.597012	0.487615	2.0508
IG_Atu4062	0.461085	0.487862	2.04976
Atu4662	0.823233	0.488	2.04918
Atu6058	1.56	0.488074	2.04887
Atu2376	0.886445	0.48811	2.04872
IG_Atu4788	1.41313	0.488118	2.04869
IG_Atu2663	0.538396	0.488222	2.04825
IG_Atu1630	0.239768	0.488571	2.04678
IG_Atu4481	1.66005	0.488631	2.04653
Atu3846	1.5862	0.488632	2.04653
Atu3895	1.46181	0.488809	2.04579
IG_Atu3586	1.68538	0.489	2.04499
Atu4526	0.79224	0.489119	2.04449
IG_Atu0596	1.24363	0.489307	2.04371
Atu2303	0.686565	0.489346	2.04354
Atu0411	1.24483	0.489909	2.0412
Atu5187	0.928919	0.489968	2.04095
Atu2526	0.482955	0.490099	2.0404
Atu1417	1.30887	0.490254	2.03976
Atu3330	1.09808	0.490273	2.03968
Atu4702	0.8937	0.49041	2.03911
Atu0692	0.905247	0.490785	2.03755
IG_Atu3513	0.544204	0.490857	2.03725
IG_Atu6084	0.680535	0.491034	2.03652
Atu3557	1.2418	0.491116	2.03618
Atu4354	0.927197	0.491687	2.03382
Atu3551	1.0715	0.491756	2.03353
IG_Atu2122	0.708115	0.492	2.03252
Atu2504	0.613689	0.492462	2.03062
Atu2116	1.34434	0.492524	2.03036
IG_Atu2300	1.09669	0.492727	2.02952
IG_Atu1375	1.5315	0.492867	2.02894
Atu2027	1.40924	0.493143	2.02781
Atu3678	0.583943	0.493175	2.02768
Atu3016	0.684604	0.493247	2.02738
IG_Atu0095	1.79264	0.493333	2.02703
Atu1515	1.41071	0.493549	2.02614
Atu5172	0.718255	0.493649	2.02573
IG_Atu4693	0.578808	0.493905	2.02468
Atu4349	1.12071	0.494094	2.02391
Atu1815	0.974111	0.49411	2.02384
Atu0468	0.798353	0.494541	2.02208
Atu0296	1.18455	0.494624	2.02174
IG_Atu2015	0.574781	0.495272	2.01909
IG_Atu3061	0.777608	0.495559	2.01792
Atu3848	1.98565	0.495849	2.01674
Atu3125	0.769989	0.495939	2.01638
IG_Atu2770	0.815194	0.495952	2.01632
IG_Atu0756	1.49465	0.496072	2.01584
Atu3799	0.954087	0.49613	2.0156
IG_Atu3072	0.813841	0.496262	2.01507
Atu4832	1.70039	0.496488	2.01415
Atu2340	1.32923	0.496508	2.01407
Atu3453	1.46273	0.496703	2.01327
IG_Atu3495	1.41474	0.496905	2.01246
Atu2115	1.18625	0.496915	2.01242
IG_Atu1311	0.0600784	0.497143	2.01149
Atu1872	1.11425	0.497268	2.01099
Atu0503	1.25314	0.497308	2.01083
Atu2277	1.22561	0.4974	2.01045
Atu1735	0.773136	0.497615	2.00959
IG_Atu1480	0.731568	0.497684	2.00931
IG_Atu1097	1.87426	0.498052	2.00782
Atu1119	1.13387	0.498117	2.00756
IG_Atu4809	0.767548	0.498321	2.00674
Atu0630	1.23512	0.499091	2.00364
Atu3158	0.679464	0.499161	2.00336
Atu4221	0.679713	0.499318	2.00273
IG_Atu3356	0.525764	0.499479	2.00209
Atu3823	1.30326	0.499999	2
IG_Atu1287	1.86077	0.5	2
IG_Atu2301	0.125668	0.5	2
Atu5014	0.569643	0.5	2
IG_Atu5116	0.233995	0.5	2
Atu2019	1.17488	0.500044	1.99982
IG_Atu0149	1.15871	0.500093	1.99963
Atu2326	0.771542	0.500455	1.99818
Atu5126	0.646219	0.500862	1.99656
IG_Atu0931	0.812542	0.500968	1.99613
IG_Atu1906	1.98171	0.501	1.99601
Atu4067	1.34943	0.501221	1.99513
Atu5119	1.29017	0.501376	1.99451
Atu1842	0.861264	0.501393	1.99444
Atu2800	0.725994	0.501565	1.99376
Atu3789	0.888971	0.501627	1.99351
Atu0633	0.608654	0.501791	1.99286
Atu5523	1.03875	0.501843	1.99266
Atu1010	0.889531	0.501866	1.99256
Atu1688	0.960416	0.5019	1.99243
Atu4762	1.02904	0.501963	1.99218
IG_Atu0167	2.61928	0.501984	1.99209
IG_Atu4300	0.676266	0.502	1.99203
IG_Atu4892	0.748935	0.502	1.99203
IG_Atu5202	1.32876	0.502409	1.99041
Atu4822	0.880855	0.502519	1.98998
Atu0598	1.27854	0.502686	1.98931
Atu4429	1.12434	0.502727	1.98915
Atu2460	1.38486	0.502857	1.98864
Atu1291	0.708951	0.502996	1.98809
Atu1146	1.33396	0.503069	1.9878
IG_Atu1544	1.58757	0.503375	1.98659
Atu3433	0.866208	0.5034	1.98649
Atu0876	1.05461	0.503504	1.98608
Atu4031	0.837887	0.503944	1.98435
Atu0327	0.638011	0.504006	1.9841
Atu3350	1.16651	0.504191	1.98338
Atu4498	0.81559	0.50434	1.98279
Atu5460	0.751519	0.504439	1.9824
IG_Atu5032	1.02904	0.504516	1.9821
Atu1493	0.953629	0.504547	1.98198
Atu0069	1.32236	0.504679	1.98146
Atu3053	1.20449	0.504723	1.98128
Atu4883	2.39385	0.504857	1.98076
Atu5149	1.12317	0.504918	1.98052
Atu1975	0.808157	0.504924	1.9805
Atu3392	1.30757	0.505098	1.97981
IG_Atu2338	2.31941	0.505238	1.97926
IG_Atu3564	1.26289	0.505584	1.97791
IG_Atu1065	1.57602	0.505626	1.97774
[truncated: 6,979 more rows]
