# Supplementary material for: Peptidoglycan recycling mediated by an ABC transporter in the plant pathogen Agrobacterium tumefaciens
Source: Nat Commun. 2022 Dec 24;13:7927. doi: 10.1038/s41467-022-35607-5 (PMC9790009; doi:10.1038/s41467-022-35607-5)
Supplement: Supplementary file 7 — Source Data [file 41467_2022_35607_MOESM7_ESM.xlsx]

## Sheet: Figure 2
Figure 2E
	MS Peak Area
	WT	ΔyejABEF	ΔampD	ΔyejABEFΔampD
NAM-P4Met	21620	96509	4345421	37916
M4NMet	N.D.	40451	996622	17041

## Sheet: Figure 3
Figure 3C
Time (h)	WT			ΔyejABEF			ΔampC			ΔyejABEFΔampC
	Replicate 1	Replicate 2	Replicate 3	Replicate 1	Replicate 2	Replicate 3	Replicate 1	Replicate 2	Replicate 3	Replicate 1	Replicate 2	Replicate 3
0:00:00	0.128	0.128	0.128	0.108	0.108	0.109	0.113	0.112	0.11	0.105	0.103	0.101
0:05:00	0.139	0.141	0.14	0.11	0.109	0.112	0.113	0.111	0.11	0.104	0.102	0.1
0:10:00	0.15	0.151	0.149	0.111	0.11	0.115	0.112	0.111	0.11	0.104	0.102	0.1
0:15:00	0.16	0.16	0.159	0.113	0.112	0.117	0.111	0.11	0.109	0.103	0.102	0.1
0:20:00	0.168	0.167	0.166	0.115	0.113	0.119	0.111	0.109	0.109	0.103	0.101	0.1
0:25:00	0.174	0.173	0.173	0.117	0.115	0.121	0.11	0.109	0.109	0.103	0.101	0.1
0:30:00	0.179	0.179	0.178	0.119	0.116	0.124	0.11	0.11	0.11	0.103	0.101	0.1
0:35:00	0.184	0.183	0.183	0.121	0.118	0.127	0.111	0.11	0.11	0.103	0.101	0.1
0:40:00	0.187	0.187	0.187	0.124	0.12	0.129	0.111	0.111	0.11	0.103	0.101	0.1
0:45:00	0.189	0.19	0.189	0.126	0.123	0.132	0.112	0.111	0.11	0.104	0.102	0.101
0:50:00	0.192	0.192	0.19	0.128	0.126	0.135	0.112	0.111	0.11	0.104	0.102	0.101
0:55:00	0.193	0.194	0.189	0.131	0.128	0.137	0.112	0.112	0.109	0.104	0.102	0.101
1:00:00	0.194	0.194	0.187	0.134	0.13	0.14	0.112	0.112	0.11	0.104	0.103	0.101
1:05:00	0.194	0.194	0.185	0.136	0.133	0.143	0.112	0.112	0.11	0.104	0.103	0.101
1:10:00	0.193	0.194	0.183	0.139	0.134	0.145	0.112	0.112	0.11	0.104	0.103	0.101
1:15:00	0.192	0.195	0.182	0.141	0.136	0.147	0.111	0.112	0.109	0.105	0.103	0.102
1:20:00	0.192	0.196	0.182	0.144	0.138	0.149	0.111	0.113	0.11	0.105	0.103	0.102
1:25:00	0.192	0.197	0.182	0.146	0.14	0.151	0.111	0.113	0.11	0.105	0.104	0.102
1:30:00	0.192	0.197	0.183	0.148	0.142	0.154	0.111	0.113	0.111	0.105	0.104	0.102
1:35:00	0.192	0.198	0.183	0.15	0.143	0.156	0.111	0.113	0.111	0.105	0.104	0.102
1:40:00	0.192	0.199	0.184	0.153	0.145	0.158	0.112	0.113	0.111	0.105	0.104	0.103
1:45:00	0.191	0.2	0.185	0.154	0.147	0.159	0.112	0.113	0.111	0.106	0.104	0.103
1:50:00	0.192	0.202	0.186	0.156	0.149	0.161	0.112	0.113	0.111	0.106	0.104	0.103
1:55:00	0.193	0.203	0.187	0.156	0.15	0.163	0.112	0.113	0.11	0.106	0.104	0.103
2:00:00	0.194	0.204	0.187	0.156	0.152	0.164	0.112	0.113	0.11	0.106	0.105	0.103

## Sheet: Figure 4
Figure 4B																												Figure 4C
LB10														LB0															WT			ΔyejABEF
Time (h)	WT			ΔyejA			ΔyepA			ΔyejABEF				Time	WT			ΔyejA			ΔyepA			ΔyejABEF					Replicate 1	Replicate 2	Replicate 3	Replicate 1	Replicate 2	Replicate 3
	Replicate 1	Replicate 2	Replicate 3	Replicate 1	Replicate 2	Replicate 3	Replicate 1	Replicate 2	Replicate 3	Replicate 1	Replicate 2	Replicate 3			Replicate 1	Replicate 2	Replicate 3	Replicate 1	Replicate 2	Replicate 3	Replicate 1	Replicate 2	Replicate 3	Replicate 1	Replicate 2	Replicate 3		DD-crosslinks	29.9909	32.3375	33.8777	40.38	41.1406	39.706
0:04:16	0.092667	0.092	0.090667	0.090667	0.090667	0.090333	0.092667	0.091667	0.091333	0.091667	0.089	0.089		0:04:16	0.089667	0.104	0.110333	0.117667	0.109333	0.103	0.1	0.089667	0.089	0.117667	0.110667	0.100333		LD-crosslinks	21.512	22.1336	22.4692	7.9766	9.2412	9.11056
0:09:16	0.092667	0.092333	0.090667	0.090667	0.090667	0.090333	0.091	0.091667	0.091333	0.091667	0.089333	0.089		0:09:16	0.089667	0.087333	0.088667	0.089	0.089	0.089667	0.089667	0.089667	0.089	0.096333	0.095667	0.086667		Total crosslinks	51.5029	54.4711	56.3469	48.3566	50.3818	48.8166
0:14:16	0.092667	0.092333	0.090667	0.090667	0.090667	0.090667	0.091	0.091667	0.091333	0.091667	0.089333	0.089		0:14:16	0.09	0.087333	0.088667	0.089	0.089	0.089667	0.089667	0.089667	0.089	0.086667	0.087333	0.086667
0:19:16	0.093	0.092333	0.090667	0.091	0.091	0.090667	0.091	0.091667	0.091333	0.091667	0.089333	0.089333		0:19:16	0.090333	0.087333	0.088667	0.089333	0.089	0.09	0.089667	0.089667	0.089	0.086667	0.087333	0.086667		Figure 4D	(Relative to WT average column plotted)
0:24:16	0.093	0.092333	0.090667	0.090667	0.091	0.090333	0.091	0.091667	0.091333	0.091667	0.089333	0.089		0:24:16	0.090333	0.087333	0.088667	0.089	0.089	0.09	0.09	0.089667	0.089	0.086667	0.087667	0.086667				Total Peak Area	OD600	Adjusted Area	Relative to WT average
0:29:16	0.093	0.092333	0.090667	0.091333	0.091667	0.090667	0.091	0.091667	0.091333	0.091667	0.089333	0.089333		0:29:16	0.090333	0.088	0.088667	0.089667	0.089667	0.090333	0.089667	0.09	0.089	0.086333	0.087333	0.086667		WT	Replicate 1	37173908	2.016	1.84394e+07	0.952555
0:34:16	0.093	0.092667	0.091	0.091333	0.091667	0.090667	0.091333	0.091667	0.091667	0.091667	0.089667	0.089667		0:34:16	0.090667	0.088	0.089333	0.089667	0.089667	0.090333	0.09	0.089667	0.089	0.086667	0.087333	0.086667			Replicate 2	37971104	2.013	1.88629e+07	0.974432
0:39:16	0.093	0.093	0.091	0.091	0.091667	0.090667	0.091333	0.091667	0.091333	0.091667	0.09	0.089667		0:39:16	0.090667	0.088	0.089333	0.089667	0.089667	0.090333	0.09	0.089667	0.089	0.086667	0.087333	0.086667			Replicate 3	41770983	2.011	2.07712e+07	1.07301
0:44:16	0.093	0.093	0.091	0.091333	0.091667	0.091	0.091333	0.091667	0.091667	0.091667	0.089667	0.089667		0:44:16	0.090667	0.088	0.089333	0.089667	0.089667	0.090667	0.090333	0.089667	0.089	0.086667	0.087333	0.086667		ΔyejABEF	Replicate 1	10963905	1.739	6.30472e+06	0.325693
0:49:16	0.093333	0.093	0.091333	0.091667	0.091667	0.091	0.091667	0.091667	0.091667	0.091667	0.09	0.089667		0:49:16	0.090667	0.088333	0.089333	0.09	0.089667	0.090667	0.090333	0.089667	0.089333	0.086667	0.087333	0.086667			Replicate 2	11393076	1.764	6.45866e+06	0.333645
0:54:16	0.093333	0.093333	0.091667	0.091667	0.092	0.091333	0.091667	0.091667	0.091667	0.092	0.09	0.089667		0:54:16	0.091	0.088333	0.089333	0.09	0.09	0.090667	0.090333	0.089667	0.089333	0.086667	0.087667	0.086667			Replicate 3	10098062	1.757	5.74733e+06	0.296899
0:59:16	0.093667	0.093333	0.091667	0.091667	0.092	0.091	0.091667	0.091667	0.091667	0.092333	0.09	0.089667		0:59:16	0.091	0.088333	0.089667	0.09	0.09	0.090667	0.09	0.089667	0.089333	0.086667	0.087667	0.086667
1:04:16	0.093333	0.093333	0.091667	0.091667	0.091667	0.091333	0.091667	0.091667	0.091667	0.092333	0.09	0.089667		1:04:16	0.091	0.088333	0.089667	0.09	0.09	0.090667	0.09	0.089667	0.089333	0.086667	0.088	0.086667					WT Average:	1.93579e+07
1:09:16	0.093333	0.093333	0.091667	0.091667	0.092333	0.091333	0.091667	0.091667	0.091667	0.092333	0.09	0.089667		1:09:16	0.091	0.088333	0.089667	0.09	0.09	0.090667	0.09	0.089667	0.089333	0.090333	0.088	0.086667
1:14:16	0.094	0.093333	0.092	0.091667	0.092333	0.091333	0.091667	0.092	0.091667	0.092333	0.090333	0.089667		1:14:16	0.091	0.088333	0.089667	0.090333	0.09	0.090667	0.09	0.089667	0.089333	0.093667	0.089333	0.086667		Figure 4E
1:19:16	0.094	0.094	0.092	0.091667	0.092333	0.091333	0.091667	0.092	0.091667	0.092667	0.090667	0.089667		1:19:16	0.091667	0.089	0.089667	0.090667	0.09	0.091	0.09	0.089667	0.089333	0.096	0.090667	0.086667			MS Peak Area
1:24:16	0.094	0.094333	0.092	0.092	0.092667	0.091667	0.091667	0.092667	0.092333	0.092667	0.090667	0.09		1:24:16	0.091667	0.089	0.090333	0.090667	0.090667	0.091333	0.09	0.089667	0.089333	0.091667	0.088	0.086667			WT	ΔyejABEF
1:29:16	0.094	0.094	0.092	0.092333	0.092667	0.091667	0.091667	0.092667	0.092	0.092667	0.090667	0.09		1:29:16	0.091667	0.089333	0.090333	0.091	0.090667	0.091333	0.09	0.089667	0.089333	0.094333	0.089667	0.086667		Replicate 1	1.07652e+07	2.2676e+06
1:34:16	0.094667	0.094333	0.092667	0.092667	0.093	0.092	0.092	0.092667	0.092333	0.092667	0.091	0.090333		1:34:16	0.092	0.089333	0.091	0.091	0.090667	0.091667	0.09	0.090333	0.089333	0.096333	0.091667	0.086667		Replicate 2	1.43524e+07	3.32625e+06
1:39:16	0.095	0.094667	0.093	0.092667	0.093333	0.092333	0.092333	0.092667	0.092667	0.093333	0.091	0.090667		1:39:16	0.092	0.089333	0.091333	0.091	0.090667	0.091667	0.090333	0.089667	0.089333	0.098	0.092667	0.086667		Replicate 3	7.83154e+06	4.40829e+06
1:44:16	0.095	0.095	0.093	0.092667	0.093333	0.092333	0.092333	0.092667	0.092667	0.093667	0.091333	0.090667		1:44:16	0.092333	0.089333	0.091667	0.091	0.091	0.091667	0.090333	0.09	0.089333	0.099	0.093333	0.086667
1:49:16	0.095	0.095333	0.093333	0.092667	0.093333	0.092333	0.092667	0.092667	0.092667	0.093667	0.091667	0.091		1:49:16	0.092667	0.09	0.090667	0.091667	0.091	0.091667	0.090333	0.090333	0.089333	0.094667	0.088333	0.087
1:54:16	0.095333	0.095667	0.093667	0.093667	0.094333	0.092667	0.092667	0.093	0.092333	0.093667	0.092	0.091333		1:54:16	0.092667	0.09	0.091667	0.092	0.091	0.091667	0.09	0.089667	0.089333	0.096667	0.090333	0.087
1:59:16	0.095	0.095333	0.093667	0.093333	0.094333	0.092667	0.092667	0.093	0.092667	0.094	0.092	0.091333		1:59:16	0.093	0.090333	0.092667	0.092333	0.091333	0.091667	0.090333	0.089667	0.089333	0.098333	0.092	0.087
2:04:16	0.096	0.095667	0.094	0.093667	0.094333	0.093333	0.093333	0.093333	0.092667	0.094333	0.092667	0.091667		2:04:16	0.093	0.090333	0.093	0.092333	0.091667	0.092333	0.090333	0.090333	0.089667	0.1	0.093	0.087
2:09:16	0.096	0.096	0.094333	0.093667	0.094333	0.093333	0.093333	0.093333	0.093	0.094333	0.092667	0.091667		2:09:16	0.093667	0.090667	0.091667	0.092	0.091667	0.092333	0.090333	0.09	0.089333	0.096333	0.088333	0.087333
2:14:16	0.096	0.096667	0.094333	0.094	0.094667	0.093333	0.093333	0.093667	0.093	0.094667	0.093	0.091667		2:14:16	0.094	0.091333	0.092667	0.092333	0.092	0.092667	0.090333	0.090333	0.089667	0.099	0.091	0.087
2:19:16	0.096333	0.096667	0.095	0.094333	0.095333	0.094	0.093333	0.093667	0.093	0.095	0.093667	0.092		2:19:16	0.094	0.091333	0.094	0.093333	0.092	0.092667	0.090667	0.090667	0.089333	0.100667	0.093	0.087333
2:24:16	0.096	0.096667	0.094667	0.094333	0.095333	0.094	0.093333	0.093667	0.093	0.095667	0.093333	0.092333		2:24:16	0.094	0.091667	0.095	0.094	0.092	0.092667	0.090333	0.09	0.089333	0.101667	0.094	0.087
2:29:16	0.097	0.097333	0.095333	0.094667	0.095333	0.094333	0.093333	0.094	0.093333	0.095667	0.093667	0.092333		2:29:16	0.094667	0.092333	0.092667	0.093	0.092333	0.092667	0.090667	0.090667	0.089333	0.098333	0.088333	0.087333
2:34:16	0.097	0.097667	0.095667	0.095	0.096333	0.094333	0.094333	0.094333	0.093333	0.095667	0.094667	0.092667		2:34:16	0.095	0.092333	0.093667	0.094	0.092333	0.093	0.090667	0.090667	0.089333	0.100667	0.091333	0.087333
2:39:16	0.097	0.098	0.096	0.095333	0.096333	0.094667	0.094333	0.094333	0.093667	0.096333	0.094667	0.093		2:39:16	0.095333	0.092667	0.095667	0.095667	0.092667	0.093667	0.090667	0.090667	0.089667	0.102333	0.093667	0.087333
2:44:16	0.097333	0.098667	0.096333	0.095333	0.096333	0.095	0.094333	0.094333	0.093667	0.096667	0.095	0.093333		2:44:16	0.095333	0.093	0.096333	0.097	0.092667	0.093667	0.090667	0.090333	0.089667	0.104333	0.095	0.087
2:49:16	0.098	0.098667	0.096333	0.096	0.096333	0.095	0.094333	0.094333	0.094	0.096667	0.095	0.093333		2:49:16	0.095333	0.093333	0.097333	0.097333	0.093	0.093667	0.090667	0.090667	0.089667	0.105333	0.096	0.087
2:54:16	0.098333	0.099	0.096667	0.096	0.097333	0.095333	0.094333	0.095	0.094333	0.097667	0.095667	0.094		2:54:16	0.095333	0.093333	0.094667	0.094	0.093	0.093667	0.090667	0.090667	0.089333	0.103	0.092333	0.087333
2:59:16	0.098333	0.099667	0.097333	0.096333	0.097333	0.095667	0.095	0.095	0.094333	0.097667	0.096	0.094		2:59:16	0.095667	0.093333	0.096	0.095333	0.093333	0.093667	0.090667	0.090667	0.089667	0.104667	0.094	0.087333
3:04:16	0.098667	0.1	0.097667	0.097	0.097667	0.096	0.095333	0.095	0.094333	0.098667	0.096333	0.094333		3:04:16	0.096333	0.094333	0.097	0.096667	0.093333	0.094333	0.090667	0.090667	0.09	0.106333	0.095667	0.087667
3:09:16	0.099	0.100333	0.098333	0.097	0.098	0.096333	0.095333	0.095	0.094667	0.098667	0.096667	0.094667		3:09:16	0.096333	0.094333	0.098	0.097333	0.093333	0.094	0.090667	0.090667	0.089333	0.107667	0.096333	0.087333
3:14:16	0.099	0.100667	0.098333	0.097333	0.098333	0.096667	0.095667	0.095333	0.094667	0.098667	0.097	0.094667		3:14:16	0.096333	0.094333	0.095333	0.095	0.093667	0.094667	0.090667	0.090667	0.09	0.103667	0.091333	0.087333
3:19:16	0.099333	0.101333	0.098667	0.097667	0.099	0.096667	0.095667	0.095333	0.094667	0.099667	0.097667	0.095333		3:19:16	0.097	0.095333	0.096667	0.096667	0.094	0.094667	0.090667	0.090667	0.089667	0.105667	0.093333	0.087
3:24:16	0.099333	0.101667	0.099333	0.098	0.099	0.097333	0.095667	0.095333	0.095	0.099667	0.098	0.095333		3:24:16	0.097	0.095667	0.097667	0.098333	0.094	0.094667	0.090667	0.090667	0.089667	0.107667	0.094667	0.087
3:29:16	0.1	0.102333	0.099667	0.098333	0.099667	0.097667	0.096	0.096333	0.095333	0.100667	0.098333	0.095667		3:29:16	0.097333	0.095667	0.095667	0.096	0.094667	0.095	0.090667	0.090667	0.09	0.104	0.090667	0.087667
3:34:16	0.1	0.102333	0.1	0.098667	0.1	0.097667	0.096667	0.096333	0.095333	0.100667	0.099	0.096333		3:34:16	0.098333	0.096333	0.097333	0.097667	0.094667	0.095333	0.090667	0.090667	0.09	0.105667	0.093	0.088
3:39:16	0.100333	0.102667	0.100667	0.099667	0.101	0.098667	0.096667	0.096333	0.095333	0.100667	0.1	0.096667		3:39:16	0.099333	0.097333	0.099667	0.099667	0.095	0.095667	0.090667	0.090667	0.090333	0.107667	0.094333	0.087667
3:44:16	0.101	0.103333	0.101	0.099667	0.101	0.098667	0.097	0.097	0.096	0.101333	0.1	0.096667		3:44:16	0.099667	0.097333	0.096667	0.097	0.095333	0.095667	0.090667	0.090667	0.090333	0.104667	0.090667	0.088
3:49:16	0.101	0.103667	0.101	0.099667	0.101333	0.099	0.097	0.097333	0.095667	0.101667	0.100667	0.097333		3:49:16	0.100333	0.098333	0.099	0.098667	0.095667	0.096	0.090667	0.090667	0.09	0.106667	0.093	0.088
3:54:16	0.101	0.104	0.102	0.100667	0.102	0.099667	0.097667	0.097333	0.096	0.102333	0.101333	0.098		3:54:16	0.100667	0.1	0.101333	0.101	0.096333	0.096667	0.091	0.090667	0.090333	0.108667	0.094667	0.088
3:59:16	0.102	0.104	0.102	0.100667	0.102667	0.1	0.098	0.097667	0.096	0.102667	0.102	0.098333		3:59:16	0.101333	0.101	0.103333	0.103333	0.096333	0.097	0.090667	0.090667	0.090333	0.11	0.096	0.087667
4:04:16	0.102	0.105	0.102667	0.101333	0.103	0.100667	0.098333	0.098	0.096	0.103	0.102	0.099		4:04:16	0.101333	0.101333	0.105	0.104667	0.097	0.097	0.091	0.090667	0.090333	0.111333	0.097333	0.088
4:09:16	0.103	0.105667	0.103667	0.101667	0.104	0.101	0.098667	0.098333	0.096667	0.103333	0.103	0.099333		4:09:16	0.102333	0.100667	0.102	0.101667	0.097333	0.097333	0.091	0.090667	0.090333	0.110667	0.095333	0.088
4:14:16	0.103	0.106333	0.104333	0.102333	0.104667	0.101667	0.098667	0.098667	0.097	0.103667	0.104	0.1		4:14:16	0.103333	0.101333	0.104	0.103333	0.097333	0.097667	0.091	0.090667	0.090333	0.111667	0.096333	0.088
4:19:16	0.103333	0.106667	0.104667	0.102667	0.104667	0.101667	0.099667	0.099	0.097	0.104667	0.105	0.100333		4:19:16	0.103333	0.102667	0.106	0.105333	0.098	0.098	0.091	0.090667	0.090333	0.113	0.097667	0.088
4:24:16	0.104	0.107667	0.105667	0.103333	0.105667	0.102667	0.099667	0.099	0.097	0.105333	0.105667	0.101		4:24:16	0.105	0.103333	0.106667	0.106333	0.098333	0.098333	0.091	0.090667	0.090333	0.114	0.099	0.088
4:29:16	0.104667	0.108333	0.106333	0.103667	0.106333	0.103333	0.100333	0.099333	0.097	0.105667	0.106667	0.101333		4:29:16	0.105333	0.104667	0.108667	0.107667	0.098667	0.099	0.091	0.090667	0.090333	0.115333	0.1	0.088
4:34:16	0.104667	0.108667	0.106667	0.104667	0.107	0.103667	0.100667	0.1	0.098	0.106333	0.107	0.102		4:34:16	0.106	0.105333	0.110333	0.109	0.099333	0.099	0.091	0.090667	0.090667	0.116667	0.100667	0.088
4:39:16	0.105667	0.109667	0.107333	0.105333	0.108	0.104667	0.101333	0.100333	0.098	0.107333	0.108	0.103		4:39:16	0.106667	0.106333	0.111667	0.11	0.099333	0.099333	0.091	0.090667	0.090667	0.118	0.101667	0.088
4:44:16	0.105667	0.11	0.108	0.105333	0.108667	0.105	0.101333	0.100667	0.098	0.107333	0.109	0.103667		4:44:16	0.106	0.105	0.111	0.109333	0.100333	0.1	0.091	0.090667	0.090667	0.116667	0.099333	0.088
4:49:16	0.106667	0.110667	0.109	0.106667	0.109333	0.105667	0.102333	0.101	0.098	0.108667	0.110333	0.104333		4:49:16	0.106	0.106	0.112667	0.111333	0.101333	0.100667	0.091	0.090667	0.090667	0.117333	0.100333	0.088
4:54:16	0.107	0.111333	0.11	0.107	0.11	0.106	0.102667	0.101333	0.099	0.108667	0.111	0.105		4:54:16	0.106333	0.106333	0.113	0.112	0.101333	0.101	0.091	0.090667	0.090667	0.118	0.101	0.088
4:59:16	0.107667	0.112333	0.110667	0.107667	0.110667	0.107	0.103	0.101667	0.099	0.109333	0.112	0.106		4:59:16	0.106	0.107	0.115	0.114333	0.102667	0.101667	0.091	0.090667	0.091	0.119	0.102	0.088333
5:04:16	0.108667	0.113667	0.112	0.108667	0.112333	0.108	0.104	0.102	0.099	0.110333	0.113333	0.106333		5:04:16	0.106667	0.108667	0.116333	0.114667	0.103	0.102	0.091	0.090667	0.091	0.12	0.103	0.088333
5:09:16	0.109	0.114333	0.112667	0.109333	0.113333	0.108667	0.104333	0.102333	0.099333	0.111333	0.114333	0.107333		5:09:16	0.107333	0.108667	0.118	0.116333	0.103	0.102	0.091	0.090667	0.091	0.120667	0.103667	0.088
5:14:16	0.109667	0.116	0.114	0.110333	0.114333	0.109667	0.105	0.102667	0.1	0.111667	0.115333	0.108333		5:14:16	0.110333	0.109667	0.116	0.113667	0.103333	0.103	0.091333	0.090667	0.091	0.12	0.101333	0.088333
5:19:16	0.110667	0.116333	0.114667	0.111333	0.115	0.110667	0.105667	0.103333	0.1	0.112667	0.117	0.109333		5:19:16	0.109333	0.110333	0.119	0.117	0.104333	0.103333	0.091333	0.090667	0.091333	0.120333	0.102	0.088333
5:24:16	0.111333	0.117667	0.115667	0.112333	0.116333	0.111667	0.105667	0.104	0.100333	0.113667	0.118333	0.110333		5:24:16	0.110667	0.112667	0.12	0.117667	0.105	0.103667	0.091333	0.090667	0.091	0.121333	0.103	0.088333
5:29:16	0.112	0.118667	0.116667	0.113	0.117	0.112333	0.106667	0.104333	0.100667	0.115	0.119333	0.111		5:29:16	0.113667	0.114333	0.121667	0.118	0.105	0.104	0.091	0.090667	0.091	0.122333	0.103667	0.088333
5:34:16	0.113333	0.119667	0.118333	0.114333	0.118333	0.113667	0.107667	0.104667	0.101333	0.115333	0.121333	0.112667		5:34:16	0.113	0.113667	0.122667	0.12	0.107	0.105	0.091667	0.091333	0.091667	0.121333	0.101667	0.088333
5:39:16	0.113667	0.121	0.119333	0.115333	0.12	0.114667	0.108333	0.105667	0.101333	0.116667	0.122333	0.114		5:39:16	0.112333	0.115	0.124667	0.122667	0.108667	0.105667	0.091667	0.091667	0.091667	0.122	0.102667	0.088333
5:44:16	0.114667	0.122333	0.120667	0.116333	0.121333	0.116	0.109	0.106333	0.102	0.117667	0.124333	0.115		5:44:16	0.111667	0.116333	0.126667	0.124667	0.11	0.106333	0.091667	0.091667	0.091667	0.122667	0.103333	0.088667
5:49:16	0.116333	0.124	0.122	0.117667	0.123	0.116667	0.109333	0.106667	0.102333	0.118667	0.125667	0.115667		5:49:16	0.116333	0.119333	0.126	0.123333	0.108667	0.106333	0.091667	0.091667	0.091667	0.124	0.104	0.088333
5:54:16	0.116333	0.124667	0.123	0.119	0.124333	0.118	0.11	0.107333	0.102333	0.119	0.127333	0.117		5:54:16	0.115	0.119667	0.131	0.128333	0.111	0.107333	0.091667	0.091333	0.091667	0.125	0.105	0.088667
5:59:16	0.117333	0.126333	0.124667	0.119667	0.125667	0.119	0.111	0.107667	0.103333	0.121	0.129	0.118333		5:59:16	0.114667	0.121333	0.134333	0.132	0.113667	0.108667	0.091667	0.091333	0.091667	0.125667	0.106	0.088667
6:04:16	0.119	0.128	0.126333	0.121333	0.127333	0.12	0.112	0.108333	0.103667	0.122667	0.130667	0.12		6:04:16	0.116667	0.124	0.136	0.133	0.114	0.109333	0.091667	0.091667	0.091667	0.127	0.107	0.089
6:09:16	0.12	0.129333	0.128	0.123	0.129	0.121667	0.112667	0.109	0.104333	0.124333	0.133	0.121667		6:09:16	0.116667	0.124	0.139333	0.137333	0.117333	0.111333	0.091667	0.091667	0.091667	0.127667	0.107667	0.089333
6:14:16	0.120667	0.130667	0.129	0.124333	0.130667	0.123	0.114	0.109667	0.104667	0.125333	0.135333	0.123333		6:14:16	0.116	0.124333	0.140667	0.139667	0.120667	0.114	0.091667	0.091667	0.091667	0.128333	0.108333	0.089
6:19:16	0.122	0.132667	0.131	0.125333	0.132333	0.124667	0.115	0.110333	0.105	0.127	0.137667	0.125		6:19:16	0.116	0.122667	0.142333	0.141667	0.122667	0.117	0.091667	0.091667	0.092	0.128333	0.108	0.089
6:24:16	0.124	0.135333	0.133	0.127667	0.134333	0.126333	0.115667	0.111	0.105667	0.128667	0.139333	0.127333		6:24:16	0.117333	0.124	0.144333	0.142333	0.123	0.116667	0.092	0.091667	0.092333	0.128667	0.108667	0.089333
6:29:16	0.125	0.137	0.135	0.129	0.136333	0.128	0.117	0.111667	0.106333	0.13	0.141333	0.128667		6:29:16	0.117667	0.124667	0.146	0.145333	0.125333	0.118667	0.092	0.091667	0.092667	0.129667	0.109333	0.089333
6:34:16	0.127	0.139333	0.137333	0.131	0.139	0.13	0.118	0.112333	0.106667	0.131333	0.144	0.130667		6:34:16	0.119333	0.128667	0.148333	0.146	0.124667	0.117333	0.092	0.091667	0.092667	0.130333	0.110333	0.089333
6:39:16	0.128	0.141667	0.139	0.132667	0.141	0.131667	0.119	0.113333	0.107667	0.133667	0.146333	0.132667		6:39:16	0.121333	0.131667	0.150667	0.148	0.125667	0.117667	0.092	0.091667	0.092667	0.131333	0.111	0.089333
6:44:16	0.129333	0.143	0.140667	0.134333	0.142667	0.133333	0.120667	0.113667	0.107667	0.135	0.148333	0.135		6:44:16	0.122	0.132	0.153	0.152333	0.130333	0.121333	0.092	0.091667	0.092667	0.131667	0.111667	0.089333
6:49:16	0.131333	0.145	0.142667	0.136	0.144667	0.135	0.121333	0.114667	0.108	0.137333	0.150333	0.137		6:49:16	0.122	0.133667	0.154667	0.154	0.132333	0.124	0.092	0.091667	0.092667	0.132333	0.112	0.089333
6:54:16	0.133	0.148	0.145333	0.138667	0.148	0.137333	0.123333	0.115333	0.109	0.139667	0.153333	0.139333		6:54:16	0.124	0.134333	0.156	0.154333	0.132667	0.123667	0.092	0.092	0.092667	0.132	0.111333	0.089333
6:59:16	0.135	0.151	0.147667	0.140667	0.150667	0.139333	0.124333	0.116667	0.11	0.141333	0.155667	0.141333		6:59:16	0.125667	0.137667	0.157667	0.156667	0.134	0.124667	0.092	0.092	0.092667	0.132333	0.112	0.089333
7:04:16	0.136667	0.153	0.15	0.142667	0.153333	0.142	0.125333	0.118	0.110333	0.143	0.157667	0.143333		7:04:16	0.128333	0.140667	0.16	0.159	0.135667	0.125	0.092	0.092	0.092667	0.132667	0.112	0.089333
7:09:16	0.138333	0.155333	0.152333	0.145	0.156333	0.144	0.126667	0.118667	0.111333	0.146	0.16	0.145333		7:09:16	0.129667	0.143	0.163333	0.162	0.139	0.127667	0.092	0.092	0.093	0.133333	0.112667	0.089333
7:14:16	0.139667	0.157667	0.154333	0.147	0.158333	0.146333	0.128667	0.119333	0.112333	0.149667	0.162	0.148333		7:14:16	0.130667	0.144667	0.165333	0.164667	0.142667	0.132	0.092	0.092	0.092667	0.134	0.113333	0.089667
7:19:16	0.142333	0.159667	0.156333	0.148667	0.16	0.148333	0.130333	0.120333	0.112667	0.152667	0.165	0.151		7:19:16	0.131333	0.147333	0.168333	0.165667	0.145	0.136667	0.092333	0.092	0.092667	0.134333	0.114	0.089333
7:24:16	0.144333	0.162667	0.159333	0.151667	0.163667	0.151	0.131667	0.121667	0.113333	0.156	0.167333	0.153333		7:24:16	0.131667	0.148	0.169667	0.168	0.147	0.140333	0.092	0.092	0.093	0.135	0.114333	0.089333
7:29:16	0.147333	0.166	0.163333	0.154667	0.167	0.154	0.133	0.123667	0.115	0.156667	0.167667	0.154667		7:29:16	0.137	0.150333	0.170333	0.169	0.147333	0.136333	0.092	0.092333	0.093	0.135	0.113	0.089333
7:34:16	0.149667	0.168667	0.166	0.157333	0.17	0.157	0.134667	0.124667	0.115333	0.158333	0.169333	0.156667		7:34:16	0.137667	0.151	0.172333	0.171	0.150333	0.140667	0.092333	0.092333	0.093667	0.135333	0.113667	0.089667
7:39:16	0.151333	0.171	0.167333	0.159	0.172	0.159333	0.136667	0.125667	0.115667	0.163	0.172333	0.159333		7:39:16	0.139333	0.155	0.174333	0.173333	0.153667	0.145667	0.092333	0.092333	0.093667	0.135667	0.114333	0.089667
7:44:16	0.154	0.173333	0.170667	0.162	0.175333	0.162333	0.138333	0.126667	0.116667	0.163667	0.173333	0.160333		7:44:16	0.140667	0.155333	0.175	0.173333	0.153667	0.147667	0.092333	0.092333	0.093667	0.136333	0.115	0.089667
7:49:16	0.156333	0.177333	0.174667	0.165667	0.179333	0.165333	0.140333	0.128333	0.118	0.165667	0.175667	0.162333		7:49:16	0.144333	0.158	0.177	0.176333	0.155667	0.146	0.092333	0.092667	0.093667	0.136333	0.114	0.090333
7:54:16	0.159333	0.181667	0.178	0.169	0.182667	0.168333	0.142333	0.13	0.119333	0.169333	0.178	0.164		7:54:16	0.148	0.161333	0.18	0.179	0.158667	0.148	0.092333	0.092667	0.093667	0.136333	0.114667	0.090333
7:59:16	0.162	0.184667	0.181333	0.172	0.186333	0.171333	0.144333	0.131667	0.120333	0.172667	0.181	0.166333		7:59:16	0.149	0.163	0.181	0.18	0.160667	0.151667	0.092667	0.092667	0.093667	0.137333	0.115	0.090333
8:04:16	0.165	0.187	0.184667	0.174667	0.189667	0.174	0.146333	0.133333	0.121333	0.175333	0.183	0.168		8:04:16	0.152333	0.166333	0.183333	0.183333	0.163667	0.154333	0.092667	0.092667	0.093667	0.138	0.116	0.090667
8:09:16	0.167333	0.190333	0.188	0.178333	0.193333	0.177	0.148667	0.135333	0.122333	0.177333	0.185333	0.17		8:09:16	0.154667	0.169333	0.187333	0.187	0.166667	0.156333	0.093	0.092667	0.093667	0.138667	0.116667	0.090333
8:14:16	0.17	0.195333	0.192333	0.182333	0.198333	0.181	0.150333	0.136667	0.124333	0.179667	0.188	0.171		8:14:16	0.159	0.168667	0.187	0.187	0.167	0.157333	0.092667	0.092667	0.094	0.138667	0.115333	0.090333
8:19:16	0.173667	0.198	0.195667	0.185333	0.201667	0.184	0.153	0.138667	0.125333	0.181667	0.190667	0.173333		8:19:16	0.160333	0.17	0.188667	0.188333	0.169	0.162333	0.093	0.093	0.094	0.138667	0.116	0.090333
8:24:16	0.176	0.202	0.199333	0.189	0.205333	0.187	0.154667	0.140667	0.126667	0.184667	0.194	0.175		8:24:16	0.165	0.176	0.192667	0.192333	0.171	0.161	0.093	0.092667	0.094	0.139333	0.116333	0.090667
8:29:16	0.179	0.205667	0.203667	0.193	0.209667	0.190333	0.156667	0.142	0.128333	0.187	0.196667	0.176333		8:29:16	0.167	0.177333	0.195	0.194667	0.174	0.166	0.093	0.093	0.094	0.14	0.117333	0.090667
8:34:16	0.182	0.21	0.208	0.197	0.214333	0.194333	0.159	0.144	0.129333	0.190333	0.199667	0.178667		8:34:16	0.169	0.180333	0.196667	0.197333	0.175667	0.167667	0.093	0.092667	0.094	0.140667	0.117667	0.090667
8:39:16	0.185333	0.211667	0.210667	0.200333	0.217667	0.197667	0.162333	0.145667	0.130667	0.193333	0.202667	0.181		8:39:16	0.171667	0.183667	0.200333	0.199667	0.177667	0.172667	0.093	0.093	0.094	0.141667	0.118333	0.090667
8:44:16	0.186667	0.217667	0.215333	0.204	0.221	0.201	0.164333	0.147667	0.132333	0.195333	0.206	0.182667		8:44:16	0.173333	0.184	0.201667	0.2	0.178333	0.176	0.093	0.093	0.094	0.141333	0.117333	0.090667
8:49:16	0.190667	0.219333	0.218	0.207333	0.224667	0.204667	0.167333	0.15	0.134	0.198	0.209333	0.185333		8:49:16	0.177	0.188333	0.205667	0.203	0.180333	0.179333	0.093	0.093	0.094667	0.141667	0.118	0.090667
8:54:16	0.193667	0.223667	0.223	0.211	0.229667	0.209333	0.170333	0.152	0.135333	0.201333	0.212667	0.187333		8:54:16	0.178667	0.191667	0.207667	0.206	0.182667	0.182	0.093333	0.093	0.094667	0.142	0.118333	0.090667
8:59:16	0.196	0.227333	0.227333	0.216333	0.235333	0.214333	0.173	0.154	0.137	0.204	0.215667	0.189667		8:59:16	0.180667	0.194	0.210333	0.209	0.184	0.184333	0.093333	0.093333	0.095	0.142667	0.119	0.090667
9:04:16	0.199	0.232	0.231667	0.220333	0.239667	0.218333	0.175333	0.155667	0.138667	0.207667	0.219333	0.192667		9:04:16	0.185333	0.197	0.214667	0.213667	0.187667	0.186333	0.093	0.093	0.095	0.143667	0.12	0.091
9:09:16	0.201	0.238	0.237667	0.225333	0.244333	0.221	0.177333	0.158	0.141	0.211667	0.223667	0.196		9:09:16	0.192	0.202667	0.219667	0.218667	0.192333	0.186	0.093333	0.093333	0.095	0.144333	0.120333	0.091
9:14:16	0.207333	0.239333	0.239667	0.229667	0.248667	0.226667	0.180333	0.159333	0.142667	0.213667	0.226	0.197667		9:14:16	0.194333	0.209333	0.223667	0.222333	0.194	0.192667	0.093333	0.093333	0.095	0.145	0.121667	0.090667
9:19:16	0.209	0.243333	0.243667	0.231333	0.251	0.23	0.183667	0.162	0.144333	0.217667	0.23	0.2		9:19:16	0.197667	0.210333	0.224667	0.223	0.194333	0.194667	0.093333	0.093333	0.095	0.144667	0.120333	0.090667
9:24:16	0.212333	0.249333	0.25	0.236333	0.257667	0.235333	0.186333	0.164333	0.146667	0.220667	0.234	0.203333		9:24:16	0.196	0.205667	0.230667	0.228667	0.199667	0.198333	0.094	0.093667	0.095	0.145333	0.121	0.091
9:29:16	0.215333	0.252	0.253667	0.240333	0.263	0.239667	0.189667	0.166	0.148667	0.224333	0.238667	0.205667		9:29:16	0.21	0.217667	0.233	0.231	0.200333	0.2	0.093667	0.094	0.095	0.145333	0.121667	0.091333
9:34:16	0.219	0.258	0.259667	0.245667	0.269333	0.245333	0.192333	0.169333	0.151667	0.227667	0.242667	0.209667		9:34:16	0.198	0.213667	0.241	0.239	0.206333	0.203333	0.094	0.094	0.095	0.146	0.122	0.091333
9:39:16	0.224333	0.26	0.262	0.248333	0.270667	0.249333	0.196	0.17	0.153	0.231333	0.244667	0.211667		9:39:16	0.225667	0.230667	0.243333	0.241667	0.206667	0.204333	0.094	0.094	0.095333	0.146667	0.123333	0.091667
9:44:16	0.225	0.266	0.268667	0.255	0.278667	0.256667	0.199333	0.172	0.155667	0.235667	0.249333	0.215333		9:44:16	0.210333	0.22	0.246667	0.245667	0.210667	0.207667	0.094	0.094	0.096	0.146333	0.122333	0.091667
9:49:16	0.229333	0.269667	0.272333	0.258	0.283667	0.260667	0.202667	0.175	0.158667	0.239667	0.253667	0.218667		9:49:16	0.214667	0.221333	0.252	0.252	0.217667	0.213667	0.094	0.094	0.096	0.146667	0.122667	0.091667
9:54:16	0.235	0.273	0.275667	0.261	0.286333	0.264	0.206	0.176667	0.159667	0.242333	0.256	0.221667		9:54:16	0.237667	0.235333	0.256667	0.257	0.221	0.215	0.094	0.094	0.096	0.147	0.123333	0.092
9:59:16	0.238667	0.282667	0.285333	0.269333	0.297	0.272	0.209	0.179667	0.163333	0.247	0.263	0.228		9:59:16	0.214667	0.237333	0.266333	0.267	0.229333	0.221667	0.094	0.094	0.096	0.148	0.123667	0.092
10:04:16	0.241667	0.283	0.286333	0.270667	0.299333	0.276667	0.212	0.181667	0.166333	0.251	0.265667	0.23		10:04:16	0.234	0.235	0.268333	0.271333	0.232	0.224667	0.094	0.094333	0.096	0.149	0.125667	0.092333
10:09:16	0.247667	0.287333	0.290667	0.276667	0.304333	0.280333	0.215333	0.184	0.168	0.255333	0.269333	0.233667		10:09:16	0.246667	0.250333	0.271	0.273667	0.236667	0.228667	0.094	0.094667	0.096	0.149333	0.126	0.092333
10:14:16	0.251667	0.292	0.295	0.279333	0.309667	0.285	0.219667	0.185667	0.171	0.26	0.273667	0.237333		10:14:16	0.251667	0.261	0.279	0.282667	0.241667	0.234	0.094	0.095	0.096	0.149667	0.126667	0.092333
10:19:16	0.254667	0.301333	0.303667	0.288667	0.318667	0.294	0.222667	0.189333	0.174667	0.263667	0.279667	0.243333		10:19:16	0.234	0.253	0.285	0.288	0.248333	0.242	0.094333	0.094667	0.096	0.15	0.126	0.091667
10:24:16	0.258	0.303667	0.308667	0.293667	0.322667	0.3	0.227333	0.191	0.177667	0.268333	0.283333	0.247		10:24:16	0.240667	0.245333	0.285667	0.289333	0.252333	0.246	0.094667	0.095	0.096333	0.15	0.126667	0.092
10:29:16	0.264	0.307667	0.312333	0.297333	0.326333	0.303667	0.231333	0.192333	0.180333	0.272	0.288	0.251667		10:29:16	0.256	0.260667	0.289	0.292667	0.255333	0.249667	0.095	0.095	0.097	0.150667	0.127333	0.092667
10:34:16	0.269333	0.310667	0.313333	0.299333	0.328667	0.305667	0.234	0.195333	0.183333	0.275	0.29	0.254667		10:34:16	0.25	0.264	0.296667	0.3	0.262333	0.256667	0.095	0.095333	0.097	0.151333	0.128333	0.093
10:39:16	0.272667	0.32	0.323	0.306667	0.338	0.315	0.237333	0.199333	0.187	0.281	0.296	0.260667		10:39:16	0.252333	0.267333	0.302667	0.306333	0.268333	0.261333	0.095	0.095333	0.097	0.152333	0.129333	0.093
10:44:16	0.280667	0.320333	0.322667	0.307333	0.337333	0.316667	0.240667	0.201333	0.189333	0.283	0.298	0.263		10:44:16	0.264	0.273667	0.304667	0.309	0.269667	0.264	0.095	0.095333	0.097	0.152667	0.13	0.093
10:49:16	0.282	0.329667	0.334333	0.319	0.351	0.329333	0.245333	0.204333	0.193	0.289667	0.306667	0.270667		10:49:16	0.261667	0.273333	0.309333	0.313	0.275333	0.270333	0.095	0.095333	0.097	0.153	0.129333	0.092667
10:54:16	0.289667	0.336	0.340333	0.323667	0.357	0.336	0.250333	0.209333	0.197667	0.295333	0.312	0.276667		10:54:16	0.272667	0.284667	0.317333	0.322	0.284333	0.279333	0.095	0.095333	0.097	0.153667	0.129333	0.092667
10:59:16	0.297	0.342667	0.345667	0.329333	0.360667	0.340333	0.253667	0.211	0.202	0.299667	0.316	0.281667		10:59:16	0.276	0.291667	0.324	0.329333	0.290333	0.283667	0.095333	0.095667	0.097333	0.154333	0.129667	0.093
11:04:16	0.301667	0.348667	0.351333	0.334667	0.366333	0.344667	0.257667	0.214667	0.205333	0.305333	0.319333	0.285667		11:04:16	0.288	0.296667	0.329667	0.335	0.296667	0.288667	0.095333	0.095667	0.097333	0.154667	0.130667	0.093333
11:09:16	0.304	0.350667	0.356667	0.338667	0.372333	0.349	0.263	0.219667	0.209	0.308333	0.323	0.289333		11:09:16	0.29	0.301667	0.335	0.337667	0.298333	0.292333	0.095333	0.096	0.098	0.156	0.131667	0.093667
11:14:16	0.307333	0.357	0.361667	0.344667	0.377333	0.355333	0.267667	0.223	0.211667	0.313333	0.328667	0.294		11:14:16	0.292333	0.305667	0.339667	0.344	0.302333	0.297333	0.095667	0.096	0.098	0.156667	0.132333	0.093333
11:19:16	0.313333	0.362333	0.368	0.352333	0.384	0.361333	0.272	0.226333	0.216	0.319	0.334667	0.299667		11:19:16	0.298333	0.308667	0.342	0.345	0.305	0.301333	0.096	0.096333	0.098333	0.156667	0.132333	0.092667
11:24:16	0.322	0.370333	0.375333	0.358667	0.39	0.367667	0.277	0.23	0.220333	0.323333	0.34	0.307		11:24:16	0.308333	0.32	0.351	0.355333	0.315333	0.312	0.096	0.096333	0.098333	0.157	0.132333	0.093333
11:29:16	0.322667	0.37	0.377	0.360667	0.390667	0.369667	0.281333	0.233	0.222333	0.325	0.339667	0.307333		11:29:16	0.306333	0.317333	0.350333	0.353667	0.314	0.309333	0.096333	0.096333	0.098333	0.157333	0.133333	0.094
11:34:16	0.332667	0.380667	0.386	0.368	0.400667	0.377	0.286667	0.237667	0.226667	0.332333	0.348333	0.314667		11:34:16	0.32	0.330667	0.361333	0.365	0.325333	0.321333	0.096333	0.096333	0.098333	0.158333	0.134	0.094
11:39:16	0.333333	0.378667	0.384333	0.368333	0.403333	0.380333	0.288667	0.240667	0.23	0.331333	0.347333	0.314333		11:39:16	0.319667	0.332	0.364333	0.367333	0.326667	0.321667	0.096333	0.096667	0.098333	0.158667	0.135333	0.094333
11:44:16	0.342667	0.393	0.399667	0.382667	0.415333	0.393	0.295667	0.244333	0.236	0.341667	0.356333	0.321667		11:44:16	0.33	0.342333	0.374	0.377333	0.336	0.330667	0.096333	0.096667	0.098333	0.159333	0.136	0.094333
11:49:16	0.345667	0.390667	0.399667	0.382333	0.416333	0.395333	0.299333	0.248667	0.238667	0.342333	0.357333	0.325		11:49:16	0.328333	0.342333	0.377667	0.38	0.339	0.332	0.096333	0.097333	0.099333	0.159667	0.137333	0.094333
11:54:16	0.350333	0.396	0.403667	0.385	0.419	0.395333	0.303333	0.251	0.242667	0.346333	0.363	0.327667		11:54:16	0.335667	0.355	0.385667	0.389333	0.348	0.338667	0.096667	0.097333	0.099333	0.159667	0.138	0.094667
11:59:16	0.356	0.400333	0.410667	0.393333	0.426667	0.404	0.309333	0.254333	0.247667	0.350667	0.37	0.335333		11:59:16	0.340333	0.355	0.387667	0.392	0.348667	0.342333	0.097333	0.097667	0.099333	0.159667	0.137667	0.094333
12:04:16	0.365333	0.416	0.42	0.401333	0.436667	0.412667	0.315333	0.257667	0.253333	0.362	0.377667	0.343		12:04:16	0.349667	0.36	0.392333	0.396	0.354333	0.347667	0.097333	0.097667	0.099333	0.160333	0.138667	0.094333
12:09:16	0.368333	0.416333	0.423333	0.407333	0.442	0.417667	0.32	0.262333	0.257667	0.362333	0.376667	0.343333		12:09:16	0.352	0.365	0.396667	0.400667	0.359667	0.353333	0.097333	0.097667	0.099667	0.161	0.139333	0.095
12:14:16	0.375667	0.425	0.431667	0.415667	0.449333	0.425333	0.324667	0.266667	0.261667	0.368667	0.384333	0.350333		12:14:16	0.359667	0.372333	0.405333	0.408333	0.366667	0.359333	0.097333	0.098333	0.100333	0.161667	0.139667	0.095
12:19:16	0.384667	0.432333	0.439333	0.422333	0.454	0.430667	0.330667	0.272333	0.266667	0.376667	0.389667	0.357		12:19:16	0.368667	0.380333	0.412667	0.415	0.372	0.365	0.098	0.098333	0.100333	0.162667	0.140333	0.095
12:24:16	0.392	0.437667	0.444333	0.426333	0.457	0.434333	0.333667	0.276	0.273	0.382	0.394	0.361333		12:24:16	0.371333	0.380667	0.414333	0.418333	0.376333	0.370333	0.098	0.098667	0.100333	0.162333	0.139667	0.094667
12:29:16	0.399333	0.444333	0.449667	0.432333	0.462	0.439	0.339667	0.280667	0.277667	0.386	0.399	0.366333		12:29:16	0.376333	0.385	0.418333	0.422	0.380333	0.374667	0.098	0.098667	0.100333	0.162667	0.140333	0.095333
12:34:16	0.403	0.448667	0.453333	0.438333	0.467667	0.445	0.345667	0.286	0.282667	0.391667	0.405333	0.372667		12:34:16	0.384333	0.392667	0.425333	0.428	0.387333	0.381333	0.098	0.098667	0.100333	0.164	0.141	0.095667
12:39:16	0.400333	0.447667	0.455	0.439	0.47	0.446	0.349667	0.293	0.285667	0.389667	0.405	0.372667		12:39:16	0.389667	0.401	0.433	0.434333	0.39	0.384333	0.098667	0.099	0.100667	0.163333	0.143	0.096
12:44:16	0.409	0.455	0.464	0.447333	0.479	0.453667	0.354333	0.298667	0.290667	0.397333	0.411667	0.379		12:44:16	0.391333	0.401333	0.435667	0.438333	0.396333	0.39	0.099	0.099	0.101333	0.163333	0.142667	0.095333
12:49:16	0.414667	0.46	0.471333	0.454667	0.483333	0.460667	0.359	0.303	0.296667	0.403333	0.417	0.381667		12:49:16	0.398333	0.407333	0.440333	0.442667	0.401333	0.395333	0.099	0.099333	0.101333	0.164333	0.143	0.096333
12:54:16	0.417333	0.463	0.474667	0.461	0.487667	0.465667	0.362	0.305667	0.299667	0.404667	0.420333	0.384333		12:54:16	0.401667	0.411667	0.446667	0.448667	0.407333	0.401333	0.099	0.1	0.101333	0.164667	0.144667	0.097
12:59:16	0.424	0.469	0.481333	0.467667	0.495333	0.472	0.368	0.31	0.304667	0.409667	0.425667	0.390667		12:59:16	0.406667	0.420333	0.454	0.455667	0.413333	0.406	0.099333	0.1	0.101667	0.165333	0.145667	0.097
13:04:16	0.428333	0.473667	0.483333	0.47	0.499333	0.476	0.372333	0.314333	0.310667	0.414333	0.428	0.394		13:04:16	0.411	0.420333	0.456	0.458333	0.417	0.411	0.099667	0.100333	0.102	0.165333	0.145333	0.096333
13:09:16	0.434667	0.482333	0.491667	0.477333	0.508	0.485	0.38	0.318333	0.315333	0.421333	0.433667	0.400333		13:09:16	0.418333	0.427333	0.461333	0.464667	0.422	0.415667	0.1	0.100667	0.102333	0.165667	0.146333	0.096667
13:14:16	0.445333	0.489667	0.497333	0.482333	0.513	0.490667	0.388	0.323667	0.325	0.430667	0.443667	0.408		13:14:16	0.425	0.433333	0.467333	0.47	0.428667	0.422333	0.100333	0.101	0.102667	0.167	0.146667	0.097333
13:19:16	0.445333	0.492667	0.501	0.488333	0.516667	0.494333	0.392333	0.331333	0.328333	0.431667	0.444667	0.408333		13:19:16	0.428333	0.434667	0.469333	0.471667	0.429667	0.424	0.100333	0.101333	0.102667	0.167333	0.148333	0.097667
13:24:16	0.446	0.488667	0.497667	0.485667	0.514	0.491667	0.389333	0.334	0.331667	0.426667	0.438667	0.405		13:24:16	0.433	0.444333	0.478333	0.479333	0.437667	0.429667	0.100667	0.101333	0.103333	0.168	0.149667	0.098333
13:29:16	0.455	0.498333	0.508	0.495	0.524667	0.502667	0.397333	0.340333	0.336667	0.435333	0.448333	0.413333		13:29:16	0.438	0.449667	0.485	0.486333	0.443667	0.436	0.101	0.101667	0.103333	0.168667	0.150333	0.098
13:34:16	0.463667	0.509	0.517333	0.503	0.534	0.512667	0.406	0.346667	0.342667	0.447667	0.457667	0.423667		13:34:16	0.443333	0.452333	0.488	0.49	0.448	0.441	0.101333	0.102	0.103667	0.169	0.150667	0.097667
13:39:16	0.47	0.514667	0.523667	0.509667	0.540333	0.519	0.414667	0.351333	0.348333	0.453667	0.464667	0.429667		13:39:16	0.45	0.457333	0.491333	0.493667	0.451667	0.444667	0.102	0.102667	0.104	0.169667	0.151333	0.098333
13:44:16	0.468667	0.512	0.522	0.511333	0.539333	0.52	0.418	0.352	0.351667	0.450667	0.462667	0.429333		13:44:16	0.460667	0.469333	0.506333	0.509667	0.469	0.459667	0.102	0.102667	0.104333	0.17	0.152	0.098667
13:49:16	0.474	0.517	0.527	0.517333	0.541667	0.524	0.423	0.358	0.356333	0.454667	0.466333	0.432667		13:49:16	0.461	0.470333	0.506	0.507333	0.464333	0.457333	0.102333	0.103	0.104667	0.170667	0.153333	0.099
13:54:16	0.482333	0.525	0.534667	0.521667	0.548667	0.529667	0.426	0.364333	0.362	0.461	0.472333	0.438333		13:54:16	0.465	0.473	0.509333	0.511333	0.468333	0.462	0.103	0.103667	0.105	0.171333	0.153333	0.098667
13:59:16	0.488333	0.53	0.54	0.525333	0.555667	0.536	0.431667	0.371	0.367667	0.467	0.477333	0.443667		13:59:16	0.47	0.477333	0.513	0.515	0.472	0.466	0.103333	0.104	0.105333	0.171667	0.154	0.099667
14:04:16	0.491667	0.532667	0.544	0.530333	0.560667	0.542	0.436	0.373667	0.373667	0.471	0.481	0.448667		14:04:16	0.473	0.480667	0.517	0.519667	0.478	0.471667	0.103333	0.104	0.105667	0.172667	0.154333	0.1
14:09:16	0.502333	0.541667	0.552333	0.540333	0.57	0.549	0.444	0.38	0.382	0.479333	0.49	0.456		14:09:16	0.477667	0.484667	0.52	0.521	0.479	0.472667	0.104	0.104667	0.105667	0.173667	0.155333	0.100667
14:14:16	0.504667	0.544	0.554667	0.542	0.571333	0.554	0.445667	0.385	0.383667	0.479667	0.491	0.458		14:14:16	0.485	0.492333	0.529333	0.531333	0.489667	0.482	0.104333	0.105	0.106333	0.173667	0.156333	0.1
14:19:16	0.511667	0.55	0.557667	0.546667	0.575	0.558	0.452333	0.39	0.391667	0.488333	0.498333	0.464333		14:19:16	0.487	0.493	0.528667	0.531333	0.49	0.483	0.105	0.105333	0.106667	0.174333	0.156333	0.100333
14:24:16	0.518	0.555333	0.563	0.549333	0.577667	0.560333	0.458667	0.396	0.397667	0.493333	0.502	0.470333		14:24:16	0.491333	0.496333	0.533	0.535	0.494333	0.488	0.105	0.105667	0.106667	0.175667	0.156667	0.101333
14:29:16	0.517	0.555333	0.565333	0.55	0.581	0.563667	0.461333	0.403667	0.397333	0.492333	0.501667	0.470667		14:29:16	0.492667	0.498667	0.536333	0.537	0.496333	0.489667	0.105667	0.106	0.107333	0.176	0.158333	0.101333
14:34:16	0.526333	0.565333	0.574	0.56	0.587667	0.571667	0.465333	0.410333	0.408	0.500667	0.511333	0.475667		14:34:16	0.495333	0.502	0.538	0.540667	0.499667	0.493	0.106333	0.106667	0.107667	0.176	0.159333	0.101
14:39:16	0.527333	0.567	0.577333	0.562	0.590333	0.575333	0.467	0.413333	0.409333	0.501667	0.512667	0.479		14:39:16	0.504667	0.51	0.546333	0.548667	0.507	0.500333	0.106667	0.107	0.108	0.176667	0.160333	0.101667
14:44:16	0.53	0.568	0.58	0.566333	0.594	0.578333	0.471667	0.418333	0.412	0.504667	0.514333	0.484667		14:44:16	0.511333	0.52	0.556	0.558667	0.516	0.509	0.107333	0.107333	0.108667	0.177333	0.161667	0.102667
14:49:16	0.533333	0.568667	0.579333	0.567667	0.595667	0.580667	0.474667	0.421	0.415333	0.505667	0.514667	0.484667		14:49:16	0.513	0.520667	0.558333	0.559333	0.517667	0.510333	0.108	0.108	0.109	0.178667	0.162667	0.103
14:54:16	0.536	0.571667	0.579	0.563667	0.592667	0.577333	0.470333	0.421667	0.42	0.505667	0.513	0.483667		14:54:16	0.523667	0.528333	0.569667	0.57	0.530333	0.522333	0.108667	0.108333	0.109333	0.178333	0.161333	0.102667
14:59:16	0.542333	0.576333	0.584667	0.568667	0.596667	0.581333	0.475667	0.425667	0.428	0.509667	0.517	0.486667		14:59:16	0.524	0.531	0.570333	0.570667	0.53	0.522667	0.109333	0.109	0.109667	0.179333	0.162333	0.103667
15:04:16	0.544	0.579333	0.587	0.571333	0.600333	0.585333	0.478667	0.43	0.432667	0.515333	0.520667	0.491		15:04:16	0.532	0.539	0.579333	0.581333	0.541667	0.535	0.11	0.109667	0.110333	0.180333	0.162667	0.104333
15:09:16	0.552333	0.587667	0.598667	0.584667	0.611	0.598333	0.493333	0.437333	0.442667	0.524333	0.532667	0.502667		15:09:16	0.532	0.539333	0.574	0.576333	0.533333	0.525333	0.110333	0.11	0.111	0.181333	0.164333	0.105
15:14:16	0.555667	0.588	0.597	0.584667	0.611667	0.598333	0.495333	0.440667	0.443	0.524667	0.531	0.502333		15:14:16	0.531333	0.534	0.574333	0.576	0.535333	0.529333	0.111	0.111	0.111667	0.182	0.165667	0.104667
15:19:16	0.561667	0.594333	0.603333	0.590667	0.617333	0.604	0.502667	0.448	0.45	0.531333	0.537333	0.508		15:19:16	0.538	0.541333	0.577667	0.58	0.539	0.532667	0.111667	0.111	0.112333	0.182	0.166667	0.105
15:24:16	0.564	0.595333	0.605333	0.591667	0.619667	0.607333	0.504	0.449667	0.452	0.532667	0.539	0.510333		15:24:16	0.539333	0.545	0.583	0.584	0.544	0.537333	0.112333	0.112	0.112333	0.183	0.168667	0.106333
15:29:16	0.570333	0.602	0.608	0.595	0.624	0.609	0.506667	0.456667	0.456333	0.534667	0.544	0.514333		15:29:16	0.543667	0.549667	0.587333	0.588667	0.547333	0.54	0.113333	0.112333	0.113	0.183667	0.169667	0.106667
15:34:16	0.575667	0.606333	0.613333	0.599667	0.627667	0.614	0.511667	0.460667	0.461333	0.537667	0.546667	0.518667		15:34:16	0.545333	0.551333	0.589667	0.591	0.550333	0.543667	0.114	0.113333	0.114	0.184333	0.169333	0.106333
15:39:16	0.580333	0.611333	0.62	0.604667	0.631333	0.619	0.518	0.465	0.47	0.547333	0.554667	0.526667		15:39:16	0.546	0.551	0.589	0.592	0.551667	0.545	0.114667	0.113667	0.114	0.185667	0.169667	0.107
15:44:16	0.577667	0.609667	0.619	0.608	0.632667	0.621667	0.520667	0.471667	0.467333	0.547	0.552	0.524		15:44:16	0.56	0.567333	0.604333	0.606667	0.568333	0.560667	0.115667	0.114667	0.114667	0.186	0.172	0.108
15:49:16	0.579667	0.612333	0.622	0.612333	0.635667	0.623667	0.525333	0.476333	0.471	0.550333	0.555333	0.527667		15:49:16	0.559667	0.568	0.606	0.608333	0.568333	0.560333	0.116333	0.115	0.115333	0.187	0.173	0.108667
15:54:16	0.583667	0.615667	0.623667	0.613333	0.637	0.623333	0.526667	0.477333	0.475667	0.551	0.557333	0.529333		15:54:16	0.564	0.571333	0.610667	0.614	0.574	0.566333	0.117	0.115667	0.116	0.187333	0.172667	0.108667
15:59:16	0.595	0.627	0.633	0.621667	0.647	0.632333	0.534667	0.481333	0.489333	0.563	0.567667	0.540667		15:59:16	0.558	0.563667	0.602	0.605667	0.565333	0.558	0.118	0.116	0.116	0.188333	0.171333	0.109667
16:04:16	0.593	0.624333	0.631333	0.618667	0.644667	0.633333	0.535667	0.481333	0.487	0.556667	0.562667	0.538		16:04:16	0.556333	0.564	0.604	0.606333	0.566667	0.560333	0.118667	0.116667	0.117333	0.189667	0.174333	0.110667
16:09:16	0.604	0.634333	0.641667	0.626	0.651333	0.639	0.539667	0.487	0.5	0.568	0.573	0.544333		16:09:16	0.555333	0.562667	0.602333	0.605667	0.566	0.559667	0.119333	0.117667	0.118	0.190333	0.174	0.110333
16:14:16	0.608333	0.636333	0.644	0.630667	0.655	0.643333	0.542333	0.49	0.503667	0.571333	0.576333	0.548333		16:14:16	0.562	0.569667	0.61	0.613333	0.573333	0.567	0.120667	0.118	0.118333	0.191333	0.174333	0.111
16:19:16	0.61	0.639	0.646667	0.635	0.658	0.647667	0.546333	0.495	0.505667	0.574333	0.579333	0.553333		16:19:16	0.564667	0.572	0.613	0.615333	0.576	0.569667	0.121667	0.119	0.119333	0.192	0.175333	0.113
16:24:16	0.611667	0.643333	0.650667	0.639333	0.663667	0.652	0.552	0.499667	0.507	0.576333	0.581667	0.557333		16:24:16	0.563333	0.571333	0.612	0.614667	0.575333	0.569	0.122333	0.119667	0.119667	0.193333	0.177	0.113667
16:29:16	0.611667	0.643	0.651667	0.640333	0.664667	0.654	0.553667	0.503667	0.509	0.573667	0.58	0.555667		16:29:16	0.570333	0.577	0.617	0.619667	0.580667	0.575	0.123667	0.120333	0.120667	0.193333	0.177667	0.112667
16:34:16	0.612	0.644	0.652	0.639333	0.664667	0.654	0.554667	0.505333	0.507667	0.571333	0.578	0.554		16:34:16	0.575	0.589333	0.629333	0.634	0.595667	0.587	0.124667	0.121333	0.121333	0.193667	0.179667	0.113667
16:39:16	0.615667	0.65	0.658	0.645333	0.668667	0.659667	0.559667	0.507	0.513667	0.579333	0.586	0.562333		16:39:16	0.573667	0.587	0.624	0.626333	0.587333	0.579	0.125333	0.122	0.121667	0.194333	0.181	0.114667
16:44:16	0.616333	0.650333	0.66	0.647667	0.669667	0.660333	0.561333	0.507333	0.514333	0.579	0.587333	0.564		16:44:16	0.578667	0.592667	0.630333	0.634	0.595667	0.586	0.127	0.122667	0.122667	0.195667	0.182333	0.115667
16:49:16	0.618333	0.650333	0.661333	0.649	0.671667	0.662667	0.562	0.508667	0.518667	0.579333	0.586667	0.565333		16:49:16	0.576	0.590667	0.632333	0.635	0.597333	0.587667	0.128	0.123333	0.123333	0.196667	0.183	0.116333
16:54:16	0.626667	0.658333	0.667333	0.655667	0.679333	0.667667	0.566333	0.514	0.529	0.587	0.593667	0.572		16:54:16	0.571333	0.582667	0.624	0.626667	0.588667	0.580333	0.129	0.124333	0.124333	0.197333	0.182	0.116
16:59:16	0.624	0.654333	0.663	0.651333	0.675667	0.664333	0.559333	0.515333	0.523333	0.578	0.585	0.565667		16:59:16	0.573333	0.585667	0.627667	0.630333	0.594667	0.585	0.130333	0.125	0.125333	0.197667	0.183333	0.117333
17:04:16	0.627333	0.66	0.667667	0.657	0.681333	0.670667	0.566333	0.517667	0.527	0.583	0.589667	0.569667		17:04:16	0.578	0.592	0.631667	0.634333	0.597667	0.586333	0.131333	0.125667	0.126	0.199	0.185	0.118
17:09:16	0.637	0.669667	0.678	0.665667	0.689	0.677	0.575333	0.525333	0.539667	0.597667	0.604	0.583		17:09:16	0.576667	0.590667	0.633	0.635667	0.598333	0.59	0.132667	0.126333	0.127	0.200333	0.185	0.119333
17:14:16	0.64	0.672667	0.681333	0.67	0.691333	0.68	0.581	0.528333	0.543667	0.6	0.607	0.586667		17:14:16	0.576667	0.589667	0.633	0.636333	0.598	0.591	0.133333	0.127667	0.127333	0.201667	0.185667	0.119667
17:19:16	0.641333	0.672	0.681667	0.670667	0.691667	0.681333	0.581667	0.531333	0.542333	0.596667	0.603333	0.585		17:19:16	0.574667	0.586667	0.627667	0.631	0.596667	0.590333	0.134667	0.128	0.128333	0.202	0.187333	0.119667
17:24:16	0.651	0.682667	0.689333	0.677	0.699	0.687333	0.586667	0.537667	0.552667	0.607667	0.613333	0.592333		17:24:16	0.574667	0.588	0.63	0.634667	0.598333	0.591333	0.136	0.129	0.129	0.203	0.186333	0.121
17:29:16	0.651333	0.681667	0.689333	0.677333	0.699333	0.688667	0.586	0.536333	0.552667	0.604333	0.611333	0.593		17:29:16	0.571667	0.586333	0.630333	0.633667	0.597	0.593	0.137333	0.130333	0.130333	0.204	0.187667	0.121667
17:34:16	0.648333	0.680667	0.687	0.674667	0.696	0.687667	0.585333	0.536667	0.552	0.599333	0.608667	0.59		17:34:16	0.567667	0.583667	0.623667	0.626	0.591667	0.583667	0.138667	0.130667	0.130667	0.204333	0.19	0.123333
17:39:16	0.65	0.680667	0.686	0.674667	0.695333	0.688	0.583	0.537	0.553	0.597667	0.609	0.590333		17:39:16	0.563667	0.579	0.619333	0.621667	0.586333	0.580667	0.139667	0.131667	0.131667	0.205333	0.191	0.123667
17:44:16	0.653	0.682667	0.69	0.679	0.698	0.690333	0.583667	0.536667	0.553	0.600333	0.608667	0.59		17:44:16	0.585667	0.605	0.645	0.648333	0.610667	0.602667	0.140667	0.132	0.132667	0.206	0.191	0.123667
17:49:16	0.657333	0.684333	0.693333	0.682	0.700667	0.694	0.585667	0.539333	0.556	0.603	0.61	0.593		17:49:16	0.581	0.603	0.644667	0.650667	0.614333	0.606333	0.141667	0.133	0.132667	0.206667	0.191333	0.124667
17:54:16	0.658667	0.687333	0.696	0.686	0.705333	0.698667	0.591667	0.542	0.559	0.605333	0.614667	0.598333		17:54:16	0.575333	0.602	0.642	0.648333	0.612	0.603667	0.143	0.133667	0.134	0.207333	0.192667	0.125667
17:59:16	0.667667	0.698	0.703667	0.691667	0.713	0.706333	0.599	0.550667	0.568667	0.615333	0.626	0.606667		17:59:16	0.570667	0.597	0.637667	0.642667	0.605667	0.596	0.144667	0.134667	0.134667	0.208333	0.194	0.126667
18:04:16	0.663333	0.691333	0.696333	0.684667	0.706	0.701	0.592667	0.548667	0.565667	0.605	0.615667	0.597333		18:04:16	0.573	0.601	0.643667	0.646667	0.612333	0.605	0.145	0.135	0.135667	0.209333	0.193667	0.126333
18:09:16	0.673	0.701667	0.706333	0.693333	0.714333	0.708667	0.596333	0.555333	0.573333	0.613667	0.626	0.607333		18:09:16	0.569333	0.593667	0.635	0.638	0.603333	0.592	0.146333	0.136	0.136333	0.210333	0.194667	0.127667
18:14:16	0.676333	0.703667	0.71	0.698333	0.717667	0.713	0.599	0.556333	0.575667	0.619	0.630667	0.612		18:14:16	0.567333	0.593	0.637333	0.639	0.605333	0.597	0.148	0.137	0.137333	0.211333	0.195333	0.128667
18:19:16	0.684333	0.707667	0.717	0.705667	0.723333	0.718	0.605667	0.559667	0.583	0.626	0.634	0.618		18:19:16	0.565333	0.593	0.638333	0.643	0.607	0.599667	0.148667	0.138333	0.138	0.212667	0.196	0.13
18:24:16	0.688667	0.71	0.717667	0.708333	0.726667	0.720333	0.611667	0.562	0.585333	0.626	0.635333	0.62		18:24:16	0.565667	0.589667	0.633667	0.637333	0.602667	0.597	0.150667	0.139	0.139333	0.213333	0.197667	0.131
18:29:16	0.691667	0.713667	0.718333	0.709333	0.728	0.722333	0.612667	0.565	0.589667	0.626	0.637333	0.621333		18:29:16	0.566	0.592333	0.637333	0.640333	0.605333	0.600333	0.151667	0.14	0.139333	0.214	0.199	0.132
18:34:16	0.685333	0.708333	0.71	0.703	0.720333	0.716667	0.608667	0.567333	0.583667	0.615667	0.625667	0.611667		18:34:16	0.573333	0.610667	0.644	0.649667	0.608667	0.592667	0.152667	0.140667	0.140333	0.214333	0.199667	0.132333
18:39:16	0.702333	0.721667	0.724333	0.714333	0.730667	0.725333	0.616667	0.574	0.602667	0.636333	0.644	0.629		18:39:16	0.568333	0.597	0.64	0.643	0.606	0.600333	0.154	0.141333	0.141333	0.214667	0.198667	0.132
18:44:16	0.702	0.718667	0.726	0.715667	0.732333	0.727333	0.616667	0.574333	0.603667	0.633333	0.643	0.63		18:44:16	0.557667	0.584667	0.631	0.634333	0.599	0.592667	0.155333	0.142333	0.142333	0.216333	0.200667	0.132667
18:49:16	0.706	0.721667	0.729333	0.719333	0.735333	0.731333	0.617667	0.574333	0.606333	0.635	0.644	0.63		18:49:16	0.556	0.582333	0.627667	0.627667	0.597333	0.593667	0.156667	0.143	0.143	0.217	0.201	0.134
18:54:16	0.706	0.721333	0.730667	0.721	0.737333	0.733667	0.618333	0.574333	0.603667	0.633667	0.643333	0.629333		18:54:16	0.558333	0.583	0.629	0.626667	0.597333	0.596333	0.158	0.144	0.144	0.217333	0.202333	0.134667
18:59:16	0.711	0.725667	0.731333	0.722	0.739	0.735667	0.620667	0.574	0.609	0.635333	0.645667	0.631667		18:59:16	0.556	0.580333	0.624333	0.625333	0.595333	0.596333	0.159	0.144667	0.145	0.218	0.202333	0.135
19:04:16	0.715333	0.728333	0.733667	0.724333	0.741	0.738	0.624	0.577333	0.615	0.639333	0.65	0.636667		19:04:16	0.552667	0.582667	0.629667	0.628	0.596333	0.596333	0.160333	0.145667	0.145333	0.218667	0.203333	0.136333
19:09:16	0.713333	0.729333	0.731667	0.726333	0.741333	0.739	0.624333	0.576667	0.610333	0.633667	0.643667	0.632667		19:09:16	0.554333	0.587	0.624	0.629	0.595667	0.588	0.161333	0.146667	0.146	0.219333	0.205	0.137667
19:14:16	0.725667	0.738667	0.741333	0.734333	0.749	0.745667	0.630667	0.583667	0.626333	0.648667	0.655333	0.644667		19:14:16	0.557	0.595	0.640333	0.640667	0.606333	0.603333	0.163	0.147	0.147	0.220333	0.205	0.139333
19:19:16	0.714333	0.728	0.734667	0.729333	0.743667	0.741	0.624	0.578667	0.613333	0.631333	0.639667	0.632667		19:19:16	0.540333	0.575	0.619667	0.619667	0.586667	0.584333	0.164	0.148333	0.147667	0.221333	0.207	0.14
19:24:16	0.716667	0.729333	0.738	0.731667	0.746667	0.743333	0.625	0.580333	0.615667	0.632667	0.642	0.633667		19:24:16	0.539667	0.584667	0.626	0.629667	0.594333	0.587667	0.165667	0.148667	0.148667	0.221	0.208	0.141
19:29:16	0.724333	0.734333	0.741667	0.735	0.750667	0.748333	0.628	0.585333	0.621	0.636333	0.646333	0.637667		19:29:16	0.539667	0.587	0.628333	0.629	0.591667	0.588	0.166667	0.149667	0.149667	0.222	0.207333	0.139667
19:34:16	0.722333	0.731667	0.739	0.732333	0.748	0.746667	0.626	0.585	0.62	0.631	0.643	0.634		19:34:16	0.551333	0.598	0.641	0.640667	0.602333	0.602	0.167333	0.150333	0.150667	0.222667	0.208333	0.140667
19:39:15	0.732333	0.744333	0.747	0.742	0.757	0.754333	0.633	0.591667	0.631667	0.644667	0.654333	0.645		19:39:15	0.540333	0.582667	0.634333	0.635333	0.598333	0.593667	0.169	0.151	0.151333	0.224333	0.209	0.142333
19:44:16	0.730667	0.743667	0.746333	0.742667	0.758	0.755333	0.633333	0.591667	0.63	0.642	0.653333	0.644		19:44:16	0.532667	0.575667	0.623667	0.629667	0.588333	0.584667	0.170333	0.152	0.152333	0.224667	0.210333	0.143
19:49:16	0.737333	0.749	0.752	0.747333	0.763	0.759	0.636333	0.594667	0.635333	0.648667	0.661	0.65		19:49:16	0.531667	0.575333	0.624667	0.623	0.587	0.582	0.172	0.152667	0.153	0.225667	0.211667	0.144333
19:54:16	0.745333	0.754667	0.757667	0.752333	0.768333	0.763333	0.640667	0.599	0.646667	0.657667	0.667	0.658		19:54:16	0.535667	0.585333	0.632	0.633667	0.595	0.588333	0.173	0.153667	0.153667	0.227	0.212333	0.145333
19:59:16	0.741	0.748667	0.756667	0.749667	0.766333	0.763	0.638	0.598333	0.641333	0.648333	0.660333	0.652		19:59:16	0.519667	0.565333	0.614	0.618	0.576	0.573	0.174	0.154	0.154333	0.227333	0.213667	0.146333
20:04:16	0.742333	0.748667	0.756667	0.750333	0.766333	0.764	0.638667	0.600667	0.642333	0.648333	0.659333	0.652		20:04:16	0.520667	0.570667	0.616	0.616667	0.575667	0.572667	0.175333	0.155	0.155333	0.228333	0.214667	0.147333
20:09:16	0.741333	0.749333	0.755	0.750333	0.767333	0.764333	0.636333	0.601	0.639333	0.644667	0.656	0.650667		20:09:16	0.519	0.569333	0.613	0.613	0.570667	0.570667	0.176667	0.156	0.156333	0.229	0.215667	0.148
20:14:16	0.741	0.751	0.754	0.751	0.766	0.764	0.635667	0.603333	0.637667	0.643	0.654667	0.646333		20:14:16	0.527333	0.574333	0.616333	0.622333	0.580667	0.576333	0.177333	0.156667	0.157	0.23	0.216667	0.149
20:19:16	0.753667	0.763	0.764	0.759333	0.776	0.772333	0.644333	0.607333	0.652333	0.66	0.669667	0.663333		20:19:16	0.518667	0.566333	0.615667	0.616	0.577	0.568	0.178667	0.157	0.158333	0.231333	0.218	0.15
20:24:16	0.754333	0.760333	0.763333	0.759	0.776667	0.772	0.644667	0.605	0.653	0.655333	0.666333	0.660333		20:24:16	0.514667	0.559667	0.610333	0.613333	0.576333	0.571667	0.179667	0.158333	0.159	0.232333	0.219333	0.150333
20:29:16	0.764	0.770667	0.772667	0.766333	0.782667	0.778	0.647333	0.608	0.665	0.668	0.675667	0.674333		20:29:16	0.527333	0.581667	0.624667	0.626	0.586667	0.583333	0.181	0.159333	0.16	0.233333	0.219	0.151333
20:34:16	0.758667	0.765333	0.772667	0.766	0.783667	0.778667	0.646333	0.607	0.658667	0.659	0.671	0.667333		20:34:16	0.507333	0.552	0.606333	0.608333	0.570667	0.571333	0.182333	0.160333	0.161	0.234333	0.221	0.152333
20:39:16	0.756	0.759	0.768333	0.761	0.778	0.775333	0.642	0.605667	0.653333	0.649	0.664	0.662333		20:39:16	0.507333	0.555667	0.602333	0.604667	0.564	0.565333	0.183667	0.160667	0.162	0.234667	0.221667	0.153667
20:44:16	0.754333	0.760333	0.765667	0.759	0.775333	0.774	0.639333	0.606333	0.649	0.645333	0.658	0.654333		20:44:16	0.521	0.572333	0.610667	0.614333	0.572667	0.57	0.184	0.162	0.162333	0.235333	0.222	0.154
20:49:16	0.769	0.775333	0.778333	0.770667	0.787	0.783667	0.649667	0.614667	0.668667	0.666333	0.678333	0.673		20:49:16	0.509	0.561333	0.607333	0.611	0.571	0.569667	0.185667	0.162667	0.163333	0.237	0.223333	0.155
20:54:16	0.76	0.767	0.770667	0.765333	0.782	0.779333	0.644333	0.610667	0.655	0.653667	0.666	0.665667		20:54:16	0.495667	0.542	0.589333	0.592	0.554333	0.551667	0.187333	0.163333	0.164333	0.238	0.224667	0.156
20:59:16	0.761667	0.766	0.771333	0.766667	0.783667	0.779	0.644333	0.613333	0.656333	0.652667	0.665667	0.662667		20:59:16	0.511333	0.559333	0.603	0.609667	0.570333	0.562	0.187667	0.164333	0.165	0.238333	0.225	0.157
21:04:16	0.772333	0.775667	0.781333	0.774	0.789667	0.785	0.648667	0.618333	0.671667	0.666	0.677333	0.674333		21:04:16	0.499333	0.545	0.594333	0.595667	0.558667	0.552	0.189	0.165	0.166	0.239333	0.226667	0.157667
21:09:16	0.764	0.765	0.774667	0.766667	0.783333	0.779	0.64	0.612667	0.659667	0.651667	0.665	0.663667		21:09:16	0.509667	0.549	0.597667	0.598667	0.561333	0.554667	0.189667	0.165	0.166667	0.240333	0.227	0.158
21:14:16	0.766333	0.768667	0.777	0.768	0.784667	0.780667	0.639333	0.613333	0.662667	0.651333	0.666333	0.665667		21:14:16	0.507333	0.552667	0.6	0.604	0.562333	0.557	0.190667	0.166	0.167333	0.241	0.227667	0.159
21:19:16	0.766333	0.771333	0.778	0.771667	0.786	0.782333	0.639	0.612333	0.662667	0.651333	0.665333	0.665		21:19:16	0.508	0.558	0.601333	0.604333	0.556667	0.55	0.191667	0.166333	0.168333	0.242333	0.228333	0.16
21:24:16	0.767667	0.777333	0.781	0.774667	0.789667	0.785	0.646	0.617333	0.666667	0.653667	0.668667	0.668667		21:24:16	0.505667	0.545667	0.600333	0.603	0.555333	0.551333	0.193	0.167	0.169	0.243	0.229667	0.160667
21:29:16	0.775333	0.782333	0.785667	0.777667	0.793	0.788667	0.65	0.624667	0.674667	0.661667	0.678	0.675333		21:29:16	0.490667	0.541667	0.592333	0.593	0.550667	0.543667	0.193667	0.168	0.169667	0.244333	0.230333	0.161667
21:34:16	0.776	0.779333	0.784333	0.776667	0.792	0.789333	0.648	0.624667	0.672	0.658333	0.675333	0.674		21:34:16	0.486667	0.533	0.586333	0.588333	0.548333	0.541667	0.195333	0.169333	0.170667	0.245	0.231333	0.162333
21:39:16	0.784667	0.787667	0.792333	0.782333	0.797333	0.794333	0.649667	0.629333	0.684333	0.672	0.684	0.681667		21:39:16	0.493667	0.542	0.593	0.595	0.553	0.542333	0.195667	0.169333	0.171333	0.246	0.232	0.163333
21:44:16	0.780333	0.778	0.787667	0.778333	0.793	0.792	0.646	0.627333	0.678667	0.656	0.672333	0.673333		21:44:16	0.485333	0.53	0.584	0.585333	0.544667	0.537	0.197	0.170333	0.172333	0.246	0.233333	0.164333
21:49:16	0.771667	0.769667	0.778667	0.769333	0.782	0.781667	0.630333	0.619667	0.664	0.649	0.658667	0.659333		21:49:16	0.490333	0.546	0.589333	0.596	0.555333	0.543333	0.198333	0.171333	0.173	0.246	0.233333	0.165333
21:54:16	0.774	0.775667	0.783	0.775333	0.788333	0.786667	0.635	0.621333	0.665	0.650333	0.660333	0.661333		21:54:16	0.490667	0.542	0.588	0.594667	0.551	0.536667	0.199333	0.171667	0.173667	0.247	0.234333	0.166333
21:59:16	0.784	0.789	0.793667	0.785667	0.799	0.796667	0.647667	0.627333	0.679	0.67	0.681667	0.679333		21:59:16	0.481333	0.522	0.573667	0.576	0.536667	0.525667	0.200333	0.172333	0.174333	0.248667	0.235667	0.167333
22:04:16	0.785	0.790333	0.795	0.787333	0.801	0.799333	0.65	0.629333	0.683	0.672667	0.684	0.681333		22:04:16	0.479	0.523667	0.573667	0.577333	0.536333	0.525667	0.201333	0.173333	0.175333	0.249667	0.237333	0.168
22:09:16	0.781	0.783333	0.79	0.783	0.797	0.796333	0.644	0.627	0.676	0.658	0.670333	0.670333		22:09:16	0.468667	0.506333	0.556667	0.561333	0.517667	0.508333	0.202333	0.173667	0.176	0.250333	0.237667	0.169
22:14:16	0.787333	0.789	0.794	0.787	0.799	0.799	0.644667	0.630333	0.683	0.664	0.677	0.675333		22:14:16	0.47	0.508333	0.557	0.558667	0.512667	0.501667	0.203667	0.174333	0.177	0.251333	0.238667	0.17
22:19:16	0.790667	0.791667	0.797667	0.789333	0.801667	0.801667	0.646333	0.631667	0.684667	0.668	0.681333	0.68		22:19:16	0.468667	0.507667	0.562	0.566333	0.525333	0.513667	0.204667	0.175667	0.177667	0.251667	0.240333	0.171
22:24:16	0.786	0.789333	0.794667	0.788	0.799333	0.799	0.642667	0.628667	0.673333	0.66	0.673667	0.674667		22:24:16	0.460667	0.500333	0.551333	0.558333	0.513667	0.502667	0.206	0.175667	0.178333	0.252667	0.240333	0.172333
22:29:16	0.784667	0.788333	0.793667	0.787333	0.798333	0.799667	0.640667	0.627333	0.671	0.655667	0.668667	0.669333		22:29:16	0.465	0.498667	0.554	0.557	0.515	0.507667	0.206667	0.176667	0.179333	0.253667	0.240667	0.173333
22:34:16	0.786333	0.792	0.796	0.789667	0.802333	0.801667	0.643	0.629667	0.678	0.663333	0.673333	0.675667		22:34:16	0.460667	0.499	0.549667	0.554333	0.512333	0.501667	0.208	0.177	0.180333	0.254667	0.242333	0.174333
22:39:16	0.792	0.796	0.800667	0.793667	0.806	0.805667	0.646	0.632	0.685	0.669667	0.680333	0.679333		22:39:16	0.460667	0.494	0.548333	0.551333	0.508	0.496667	0.209	0.178	0.181	0.254667	0.243667	0.175333
22:44:16	0.785333	0.788333	0.795667	0.789	0.801	0.801667	0.638667	0.627333	0.676	0.660667	0.669667	0.673		22:44:16	0.458	0.499	0.55	0.559333	0.508333	0.500333	0.21	0.178667	0.181667	0.253	0.244	0.176333
22:49:16	0.791333	0.793	0.800667	0.793333	0.805333	0.805667	0.643	0.631333	0.684	0.666333	0.679333	0.68		22:49:16	0.456	0.489333	0.547333	0.551333	0.509	0.502	0.211667	0.179	0.182333	0.254	0.245	0.178
22:54:16	0.799333	0.8	0.805333	0.797333	0.810333	0.809667	0.646333	0.634333	0.693333	0.675333	0.684333	0.682667		22:54:16	0.459667	0.496333	0.551667	0.557667	0.514667	0.505667	0.212333	0.179667	0.183	0.255	0.246667	0.178667
22:59:16	0.789333	0.790333	0.797333	0.790667	0.803333	0.801667	0.635	0.627667	0.674333	0.656667	0.666333	0.669667		22:59:16	0.446667	0.481	0.535333	0.542	0.498	0.492667	0.213333	0.18	0.184	0.255667	0.247	0.179667
23:04:16	0.802	0.807333	0.808	0.8	0.813667	0.811667	0.643667	0.634	0.694667	0.676667	0.687	0.686667		23:04:16	0.454667	0.486333	0.543333	0.549	0.507	0.494	0.215	0.181	0.185	0.257	0.249	0.180667
23:09:16	0.797	0.798333	0.803333	0.795667	0.809	0.808667	0.636333	0.629667	0.681	0.662667	0.673333	0.676333		23:09:16	0.441	0.474	0.526333	0.535	0.488	0.478	0.216	0.181667	0.185333	0.257667	0.249667	0.182
23:14:16	0.804667	0.806	0.811333	0.801667	0.816333	0.813	0.641	0.632	0.697	0.679	0.689	0.690333		23:14:16	0.451333	0.486333	0.541667	0.551	0.505667	0.492333	0.217333	0.182667	0.186333	0.259667	0.252	0.183667
23:19:16	0.794	0.793667	0.800333	0.795	0.81	0.808667	0.634	0.628333	0.676667	0.654333	0.667333	0.672		23:19:16	0.44	0.464333	0.526	0.531	0.485667	0.474667	0.219	0.183	0.187333	0.259667	0.252	0.184667
23:24:16	0.792667	0.790333	0.798667	0.792333	0.806	0.804	0.630333	0.625667	0.672	0.642	0.654667	0.662		23:24:16	0.453667	0.479667	0.54	0.554667	0.505333	0.490667	0.22	0.183667	0.187667	0.26	0.253	0.186
23:29:16	0.794	0.797667	0.803333	0.797	0.811	0.809333	0.629667	0.627	0.676667	0.651667	0.666667	0.673		23:29:16	0.449333	0.472667	0.530667	0.538333	0.486333	0.471333	0.220667	0.184	0.188667	0.261	0.254667	0.187333
23:34:16	0.790667	0.795	0.801333	0.795667	0.809333	0.806333	0.622333	0.620667	0.672667	0.652	0.662333	0.669333		23:34:16	0.448667	0.481667	0.540333	0.547333	0.501667	0.480333	0.221667	0.185	0.189333	0.262333	0.255333	0.188333
23:39:16	0.8	0.804667	0.808667	0.802	0.817333	0.816333	0.632	0.628	0.684	0.669667	0.680667	0.682		23:39:16	0.441333	0.470333	0.532667	0.541667	0.495667	0.481667	0.223333	0.185333	0.19	0.263667	0.257	0.189667
23:44:16	0.804	0.805333	0.811	0.805	0.822	0.82	0.635667	0.631667	0.689333	0.674667	0.685667	0.685667		23:44:16	0.440333	0.470333	0.536333	0.542333	0.497667	0.483	0.224667	0.186333	0.191	0.264667	0.258333	0.191
23:49:16	0.795	0.792333	0.797333	0.795667	0.808333	0.808667	0.622667	0.620667	0.672333	0.645667	0.656333	0.658		23:49:16	0.436333	0.474	0.532667	0.534333	0.486667	0.471333	0.226	0.186667	0.191667	0.265	0.258333	0.192333
23:54:16	0.803667	0.802667	0.804	0.801	0.814667	0.816667	0.629	0.631	0.683333	0.653667	0.668	0.670667		23:54:16	0.434667	0.467667	0.528333	0.530333	0.479333	0.469	0.226667	0.187	0.192667	0.266	0.259667	0.194333
23:59:16	0.803	0.807667	0.809	0.805333	0.817667	0.817667	0.627333	0.629	0.681667	0.665	0.672333	0.68		23:59:16	0.431667	0.458667	0.521	0.523333	0.474	0.463333	0.228	0.187333	0.193333	0.267	0.261667	0.195333
24:04:16	0.804	0.812667	0.813333	0.807667	0.820333	0.820333	0.628667	0.629667	0.685667	0.669667	0.675333	0.685667		24:04:16	0.431333	0.463333	0.524	0.528333	0.479333	0.467333	0.229667	0.188333	0.194	0.268333	0.262667	0.197
24:09:16	0.793667	0.794333	0.793667	0.789667	0.804333	0.804	0.609333	0.620333	0.666	0.638333	0.646	0.650333		24:09:16	0.432333	0.468	0.518333	0.519	0.472	0.464333	0.230333	0.188667	0.194667	0.268667	0.263333	0.198667
24:14:16	0.788667	0.794667	0.798	0.8	0.809333	0.810333	0.605667	0.622333	0.673667	0.649667	0.648667	0.658667		24:14:16	0.435333	0.470667	0.528667	0.533667	0.486667	0.474	0.231667	0.189333	0.195333	0.270667	0.264667	0.200333
24:19:16	0.792333	0.799	0.800333	0.8	0.809667	0.810667	0.607333	0.624	0.674667	0.643667	0.646667	0.661		24:19:16	0.436	0.477	0.533	0.54	0.490667	0.477667	0.232667	0.189667	0.196	0.271	0.265667	0.201667
24:24:16	0.802	0.813333	0.812667	0.808333	0.818	0.818667	0.619	0.629333	0.675	0.652333	0.661	0.677		24:24:16	0.426333	0.462	0.52	0.521	0.476667	0.464667	0.234	0.190667	0.197333	0.272333	0.267	0.203333
24:29:16	0.815	0.822	0.819667	0.813333	0.825333	0.824	0.622333	0.632333	0.689333	0.661333	0.668	0.681333		24:29:16	0.429	0.465	0.524333	0.527333	0.481	0.472	0.235667	0.190667	0.198333	0.274333	0.268667	0.204667
24:34:16	0.813333	0.816667	0.815667	0.810333	0.822667	0.821333	0.617	0.63	0.681	0.646333	0.657333	0.672667		24:34:16	0.423	0.459333	0.520333	0.522667	0.478667	0.469333	0.236667	0.191667	0.198667	0.274667	0.269333	0.206667
24:39:16	0.813333	0.813667	0.815667	0.811333	0.821667	0.821667	0.613333	0.630667	0.683667	0.646333	0.654	0.667667		24:39:16	0.420667	0.454333	0.516333	0.517	0.469333	0.464333	0.238333	0.192667	0.2	0.276333	0.270667	0.208
24:44:16	0.817667	0.822333	0.821667	0.816667	0.827667	0.827667	0.615333	0.631667	0.689667	0.657	0.662	0.674333		24:44:16	0.430333	0.463	0.522667	0.528667	0.478333	0.470333	0.239667	0.192667	0.200667	0.277667	0.272667	0.21
24:49:16	0.813	0.819	0.817	0.813667	0.825	0.827	0.612	0.629333	0.678	0.644333	0.648667	0.664667		24:49:16	0.42	0.451667	0.513333	0.518333	0.470667	0.462333	0.241667	0.193333	0.202	0.278667	0.274333	0.211667
24:54:16	0.813333	0.821333	0.819333	0.811667	0.825	0.826	0.609	0.626	0.678667	0.642667	0.649333	0.660333		24:54:16	0.413667	0.447667	0.507333	0.513667	0.464	0.453667	0.243	0.194333	0.203	0.279333	0.274667	0.213333
24:59:16	0.81	0.817667	0.815	0.808	0.823	0.822333	0.604333	0.623333	0.668667	0.632	0.64	0.652333		24:59:16	0.410333	0.446333	0.507667	0.514	0.46	0.449667	0.244	0.195333	0.203667	0.280333	0.276333	0.216
25:04:16	0.809667	0.816	0.815	0.810667	0.822	0.822333	0.601667	0.621667	0.667	0.637667	0.643333	0.654333		25:04:16	0.408667	0.444	0.507667	0.512333	0.462667	0.453333	0.245667	0.195667	0.204333	0.281333	0.277333	0.217333
25:09:16	0.817333	0.822	0.821333	0.816667	0.828	0.829333	0.601667	0.623667	0.682667	0.647	0.651	0.660667		25:09:16	0.423667	0.456	0.518333	0.524	0.474333	0.465	0.246667	0.196333	0.205	0.282667	0.278667	0.219333
25:14:16	0.814667	0.819333	0.820667	0.818	0.828	0.831	0.599667	0.624333	0.677333	0.639	0.645333	0.653		25:14:16	0.411	0.439	0.505	0.511	0.465667	0.454	0.248333	0.197	0.206	0.283667	0.280667	0.221667
25:19:16	0.816667	0.822333	0.823333	0.818667	0.829	0.832667	0.599667	0.624	0.679667	0.638667	0.645667	0.656667		25:19:16	0.418	0.447	0.509333	0.515333	0.470667	0.459667	0.250667	0.197333	0.207	0.284667	0.282333	0.224333
25:24:16	0.818667	0.823667	0.825333	0.818667	0.829	0.830667	0.597	0.623	0.679667	0.638333	0.644333	0.656		25:24:16	0.425	0.453667	0.515667	0.520333	0.473667	0.463333	0.252667	0.198	0.207667	0.285667	0.284	0.226667
25:29:16	0.806667	0.810333	0.815333	0.808	0.819667	0.822	0.587667	0.615667	0.655667	0.615667	0.621333	0.634333		25:29:16	0.405667	0.44	0.499667	0.505333	0.449333	0.44	0.254	0.199	0.208667	0.286667	0.285	0.229667
25:34:16	0.817333	0.823667	0.826	0.819333	0.829333	0.830333	0.591333	0.619333	0.676	0.637	0.642	0.653667		25:34:16	0.414	0.444667	0.507	0.512667	0.459333	0.453	0.255667	0.199667	0.21	0.288	0.288333	0.234
25:39:16	0.804667	0.813	0.817	0.814	0.822667	0.825333	0.584	0.612667	0.647333	0.613	0.621667	0.634333		25:39:16	0.417333	0.444	0.503	0.513667	0.457667	0.446	0.257	0.200667	0.210333	0.288667	0.288667	0.237333
25:44:16	0.815333	0.823667	0.824333	0.821333	0.830667	0.831667	0.588667	0.618667	0.670333	0.630333	0.636333	0.648333		25:44:16	0.414333	0.443333	0.507	0.513333	0.462	0.453	0.259	0.201	0.211333	0.289667	0.291333	0.242667
25:49:16	0.813667	0.819	0.820333	0.819	0.826667	0.829333	0.584667	0.616	0.664	0.619333	0.627	0.640667		25:49:16	0.415333	0.442667	0.505	0.507667	0.453	0.446667	0.260667	0.201333	0.212	0.290667	0.292	0.245333
25:54:16	0.817667	0.819667	0.822333	0.819	0.826333	0.828333	0.582333	0.614667	0.663333	0.62	0.626	0.637667		25:54:16	0.414333	0.438667	0.508333	0.511	0.458333	0.451	0.262333	0.202	0.213	0.292	0.293667	0.240667
25:59:16	0.808	0.804333	0.809333	0.808	0.816667	0.818333	0.571	0.605333	0.639667	0.600333	0.604333	0.615333		25:59:16	0.419667	0.447667	0.514	0.510667	0.457333	0.449	0.264	0.203	0.214	0.292667	0.294667	0.243
26:04:16	0.802	0.804	0.805667	0.804667	0.813	0.813667	0.560667	0.595	0.635667	0.600333	0.600333	0.613		26:04:16	0.423333	0.458333	0.524667	0.529	0.473667	0.458667	0.266	0.203667	0.214667	0.294	0.296667	0.244667
26:09:16	0.808667	0.814	0.814667	0.813	0.822	0.822	0.569	0.604333	0.650333	0.597667	0.612667	0.622333		26:09:16	0.423333	0.45	0.513667	0.516667	0.461333	0.451333	0.267333	0.203667	0.215667	0.295667	0.297667	0.247333
26:14:16	0.813333	0.824	0.822667	0.821	0.828333	0.829333	0.57	0.609333	0.660333	0.617667	0.622667	0.631		26:14:16	0.420333	0.445	0.513667	0.516667	0.466667	0.455667	0.269333	0.204333	0.216667	0.297	0.3	0.248333
26:19:16	0.822333	0.830667	0.830667	0.826	0.833333	0.833333	0.569667	0.609667	0.663333	0.627333	0.628667	0.636333		26:19:16	0.424667	0.456667	0.521333	0.527667	0.474667	0.465333	0.271667	0.205	0.217667	0.298333	0.301667	0.253667
26:24:16	0.817667	0.822333	0.828	0.821	0.829333	0.831667	0.566333	0.61	0.649333	0.611333	0.618667	0.629		26:24:16	0.421	0.444667	0.512333	0.518667	0.469	0.459667	0.274	0.206	0.219333	0.299	0.303333	0.256
26:29:16	0.817	0.817	0.821333	0.817	0.825667	0.829	0.561333	0.607	0.64	0.602	0.614333	0.622667		26:29:16	0.416333	0.442	0.502	0.508333	0.455	0.445333	0.275333	0.206667	0.22	0.3	0.306	0.262
26:34:16	0.819	0.825	0.826	0.821667	0.829667	0.831333	0.560333	0.605	0.646667	0.614333	0.618	0.628333		26:34:16	0.420333	0.444	0.508667	0.517	0.462	0.459333	0.278	0.207667	0.220667	0.301333	0.307667	0.270333
26:39:16	0.812333	0.822333	0.824	0.819667	0.827333	0.830333	0.558	0.604333	0.639333	0.606333	0.614667	0.622		26:39:16	0.414	0.437333	0.499	0.508667	0.451	0.449667	0.28	0.208333	0.222333	0.303333	0.309	0.278333
26:44:16	0.816	0.826333	0.826333	0.824	0.830333	0.831333	0.556333	0.603	0.639333	0.61	0.614	0.622667		26:44:16	0.420333	0.445333	0.512	0.522667	0.467333	0.457667	0.282667	0.209333	0.223333	0.304667	0.310333	0.283667
26:49:16	0.804333	0.813333	0.816667	0.816	0.822	0.825	0.546333	0.592667	0.618	0.576667	0.585667	0.599		26:49:16	0.419333	0.443333	0.506333	0.508333	0.455333	0.445333	0.284333	0.21	0.224	0.305333	0.311333	0.285
26:54:16	0.817667	0.825667	0.827	0.823	0.830667	0.831333	0.550667	0.597667	0.637333	0.610333	0.612333	0.622333		26:54:16	0.423	0.445667	0.514	0.522333	0.467667	0.457667	0.287	0.210333	0.225	0.308333	0.313667	0.279333
26:59:16	0.817333	0.823	0.825667	0.821	0.829667	0.831	0.549667	0.594667	0.633	0.609333	0.612	0.619667		26:59:16	0.420333	0.443667	0.510667	0.518667	0.465667	0.456333	0.289	0.211	0.226667	0.309333	0.315333	0.276667
27:04:16	0.818667	0.826	0.826667	0.823	0.831667	0.832333	0.548	0.590667	0.632333	0.61	0.612333	0.620667		27:04:16	0.421667	0.448333	0.516	0.524	0.473667	0.461333	0.290667	0.211333	0.227333	0.310667	0.318333	0.279
27:09:16	0.812333	0.82	0.822	0.818667	0.826333	0.829333	0.543333	0.588	0.621333	0.593	0.601333	0.610333		27:09:16	0.418667	0.441667	0.506667	0.510667	0.459333	0.448	0.293333	0.212333	0.228667	0.311667	0.321667	0.280667
27:14:16	0.819333	0.829333	0.827667	0.826667	0.833333	0.833667	0.544667	0.586	0.628667	0.611	0.612	0.618667		27:14:16	0.426333	0.455667	0.52	0.53	0.478667	0.463	0.296	0.213	0.229333	0.312667	0.326333	0.283333
27:19:16	0.813	0.822	0.823333	0.823	0.829	0.831667	0.541333	0.585333	0.620333	0.597	0.603333	0.612		27:19:16	0.420667	0.443667	0.51	0.517333	0.467667	0.456	0.298333	0.214	0.230667	0.314667	0.329667	0.287333
27:24:16	0.813	0.821667	0.824333	0.821667	0.829667	0.831333	0.538667	0.581333	0.617	0.598667	0.602667	0.609667		27:24:16	0.420333	0.445	0.505333	0.510333	0.455333	0.444333	0.300333	0.214667	0.232333	0.315667	0.332667	0.290333
27:29:16	0.810333	0.818667	0.823333	0.818333	0.827	0.828333	0.537	0.579	0.615	0.594333	0.599	0.607667		27:29:16	0.425333	0.453667	0.511667	0.520667	0.464333	0.442333	0.303	0.215333	0.232667	0.317667	0.336	0.314333
27:34:16	0.813333	0.821333	0.825	0.82	0.828333	0.83	0.536	0.578	0.616333	0.596	0.598333	0.605667		27:34:16	0.424333	0.453	0.516	0.524333	0.467667	0.448333	0.305333	0.215667	0.233667	0.319333	0.338333	0.320333
27:39:16	0.811333	0.82	0.822	0.819	0.826	0.827333	0.532	0.574	0.610333	0.583333	0.588333	0.599333		27:39:16	0.428	0.461	0.526	0.533333	0.479333	0.458	0.308333	0.216333	0.235	0.320333	0.339	0.328333
27:44:16	0.817333	0.826333	0.827	0.824	0.829333	0.830333	0.535	0.574333	0.617333	0.602667	0.601667	0.609		27:44:16	0.429	0.456	0.521667	0.53	0.477	0.458	0.312	0.217	0.236333	0.327333	0.339333	0.34
27:49:16	0.815667	0.823	0.825667	0.823	0.829	0.83	0.533	0.571333	0.614	0.599	0.598667	0.605333		27:49:16	0.423333	0.450333	0.516667	0.524333	0.472	0.455333	0.315667	0.217667	0.237333	0.327667	0.341	0.349333
27:54:16	0.814333	0.82	0.824	0.82	0.828	0.828667	0.529	0.567667	0.609	0.593667	0.591667	0.6		27:54:16	0.423667	0.451	0.518333	0.526	0.474667	0.456667	0.319	0.218333	0.238667	0.325333	0.341667	0.350667
27:59:16	0.816667	0.824667	0.826	0.822667	0.83	0.830667	0.529	0.565	0.611667	0.598667	0.596333	0.604667		27:59:16	0.427667	0.456667	0.524333	0.533333	0.481	0.462333	0.321	0.221333	0.24	0.324667	0.345	0.347333
28:04:16	0.818667	0.83	0.829333	0.827333	0.833667	0.832667	0.529	0.564333	0.610333	0.601	0.597	0.606		28:04:16	0.427333	0.457	0.522667	0.533	0.478	0.459	0.322667	0.219667	0.240667	0.324667	0.346	0.355333
28:09:16	0.809667	0.816667	0.820333	0.819333	0.827	0.829333	0.523333	0.558667	0.601333	0.587333	0.587	0.596667		28:09:16	0.423	0.452333	0.513667	0.520667	0.466667	0.453333	0.326333	0.220667	0.242	0.325	0.346667	0.360333
28:14:16	0.798667	0.806	0.807333	0.808	0.813	0.815	0.509333	0.545333	0.585667	0.584333	0.568	0.579667		28:14:16	0.434	0.471667	0.532	0.540333	0.488	0.473333	0.328667	0.221667	0.243333	0.326	0.343	0.360667
28:19:16	0.805667	0.815	0.811	0.811667	0.817	0.815333	0.514	0.546333	0.602333	0.594667	0.586333	0.592333		28:19:16	0.434333	0.476333	0.543	0.552333	0.5	0.478333	0.331667	0.222333	0.244333	0.327667	0.344333	0.36
28:24:16	0.802	0.813333	0.813	0.814333	0.821	0.82	0.513333	0.536	0.587333	0.581333	0.576	0.586667		28:24:16	0.435667	0.477	0.543333	0.551333	0.496667	0.474	0.333667	0.223333	0.246333	0.329	0.344667	0.351
28:29:16	0.810667	0.823	0.825	0.822333	0.829667	0.829333	0.520667	0.550667	0.598	0.586	0.584333	0.595333		28:29:16	0.423667	0.466333	0.53	0.535667	0.481	0.461667	0.336	0.223333	0.247333	0.330667	0.346667	0.344667
28:34:16	0.819333	0.829	0.828333	0.826667	0.832667	0.833	0.519667	0.552	0.600333	0.588333	0.587	0.593667		28:34:16	0.422667	0.459333	0.527667	0.533667	0.481333	0.464	0.34	0.224333	0.249	0.332333	0.348667	0.346
28:39:16	0.818333	0.826667	0.827	0.824333	0.829667	0.831667	0.515667	0.549333	0.596667	0.582667	0.581667	0.590667		28:39:16	0.425333	0.46	0.526333	0.532333	0.481333	0.462333	0.343667	0.225	0.249333	0.334	0.351	0.348667
28:44:16	0.811333	0.816667	0.819333	0.817	0.822	0.828333	0.512	0.545333	0.584333	0.573	0.572333	0.585		28:44:16	0.423	0.457667	0.522	0.525667	0.474333	0.458667	0.346	0.226	0.251	0.334	0.353	0.351667
28:49:16	0.809	0.819333	0.822	0.822333	0.826667	0.826333	0.512	0.544333	0.590667	0.581333	0.579667	0.588333		28:49:16	0.42	0.458	0.517333	0.523667	0.469667	0.450333	0.348	0.227	0.252	0.337333	0.356333	0.358333
28:54:16	0.813	0.824667	0.823667	0.827333	0.831667	0.830667	0.511	0.543333	0.592333	0.586333	0.583333	0.591		28:54:16	0.419	0.456667	0.519667	0.529333	0.479	0.457333	0.350667	0.227333	0.253333	0.339667	0.358667	0.369333
28:59:16	0.814	0.825	0.826	0.829	0.830333	0.831667	0.510667	0.541333	0.590667	0.583	0.582	0.589333		28:59:16	0.418333	0.454	0.518667	0.528333	0.477667	0.458333	0.353667	0.228333	0.254667	0.340333	0.360667	0.378333
29:04:16	0.817333	0.825667	0.825667	0.827333	0.83	0.830667	0.509	0.54	0.590333	0.580667	0.581	0.587667		29:04:16	0.419333	0.452	0.52	0.529	0.478667	0.458	0.358	0.229	0.256333	0.343	0.362667	0.38
29:09:16	0.815	0.817667	0.818	0.819333	0.822667	0.825667	0.504	0.535333	0.58	0.561333	0.568667	0.578333		29:09:16	0.422333	0.454333	0.523333	0.525667	0.473667	0.451667	0.361333	0.229	0.257333	0.344333	0.366333	0.377333
29:14:16	0.816667	0.822	0.823667	0.823	0.827	0.828333	0.506	0.535333	0.586667	0.579667	0.575667	0.585667		29:14:16	0.423667	0.457667	0.527	0.534	0.481667	0.463667	0.366667	0.230333	0.258667	0.346	0.375	0.377333
29:19:16	0.814333	0.825667	0.826667	0.827667	0.830667	0.83	0.504333	0.534333	0.586333	0.583	0.579	0.586333		29:19:16	0.425	0.460667	0.528333	0.535333	0.482667	0.463	0.369	0.231667	0.260667	0.349667	0.381333	0.374667
29:24:16	0.812667	0.826	0.825667	0.828333	0.831	0.831	0.503333	0.533333	0.583	0.582667	0.579	0.585333		29:24:16	0.421333	0.456	0.525667	0.534333	0.483667	0.463333	0.370667	0.232	0.262	0.349333	0.383	0.377667
29:29:16	0.811333	0.823333	0.824	0.826667	0.828333	0.830333	0.500333	0.530667	0.580667	0.579667	0.575	0.581667		29:29:16	0.414667	0.450333	0.518	0.527333	0.473333	0.449333	0.372	0.233333	0.263333	0.35	0.387	0.381
29:34:16	0.813667	0.822	0.823333	0.825	0.826667	0.829	0.499667	0.529333	0.577	0.574333	0.572667	0.579667		29:34:16	0.418667	0.455333	0.522333	0.53	0.471667	0.45	0.376333	0.234	0.264667	0.350667	0.394333	0.385
29:39:15	0.809667	0.816667	0.818	0.818333	0.820667	0.822	0.496	0.526	0.568333	0.562	0.565333	0.573333		29:39:15	0.428333	0.471333	0.538667	0.546667	0.493667	0.468667	0.38	0.234667	0.266333	0.351667	0.402	0.403333
29:44:16	0.812667	0.824333	0.821667	0.823	0.825333	0.826667	0.498	0.526333	0.578333	0.576333	0.573333	0.580667		29:44:16	0.420667	0.460333	0.527	0.533667	0.478667	0.455333	0.387667	0.236	0.267667	0.353667	0.409	0.424
29:49:16	0.800667	0.815	0.812667	0.817333	0.819	0.819667	0.491333	0.516667	0.560667	0.556333	0.557	0.562		29:49:16	0.430667	0.471667	0.536667	0.543667	0.491667	0.467	0.388333	0.237	0.272667	0.355	0.422	0.396
29:54:16	0.809667	0.824667	0.822333	0.825333	0.826	0.827333	0.494333	0.523333	0.571667	0.574667	0.573333	0.576333		29:54:16	0.427667	0.472	0.533	0.539	0.484667	0.460667	0.393	0.237	0.27	0.357667	0.426	0.399667
29:59:16	0.807333	0.82	0.818667	0.823667	0.823667	0.825667	0.494	0.521	0.570333	0.574333	0.572	0.576667		29:59:16	0.425333	0.466	0.529667	0.533667	0.481	0.457333	0.395333	0.238333	0.271667	0.358	0.430333	0.402667
30:04:16	0.806	0.815333	0.817667	0.819333	0.821333	0.823667	0.489333	0.519667	0.563667	0.564	0.564	0.567667		30:04:16	0.423	0.468333	0.532667	0.544	0.489	0.463667	0.401	0.239333	0.273667	0.357667	0.448667	0.414333

## Sheet: Figure S4
Figure S4A											Figure S4D
Time (h)	WT pSRK			ΔyejABEF pSRK			ΔyejABEF pSRK::ampG					MS Peak Area
	Replicate 1	Replicate 2	Replicate 3	Replicate 1	Replicate 2	Replicate 3	Replicate 1	Replicate 2	Replicate 3			UDP-M5			UDP-MurNAc
0:04:16	0.117667	0.114667	0.115667	0.114667	0.117	0.132	0.146333	0.137333	0.113			Replicate 1	Replicate 2	Replicate 3	Replicate 1	Replicate 2	Replicate 3
0:09:16	0.118	0.114667	0.116333	0.115	0.113667	0.112333	0.121667	0.113667	0.113333		WT	1.07652e+07	1.43524e+07	7.83154e+06	1.09154e+06	1.17752e+06	947531
0:14:16	0.119	0.115667	0.117	0.115667	0.115	0.113	0.116	0.114333	0.114333		ΔyejABEF	2.2676e+06	3.32625e+06	4.40829e+06	267494	349577	349355
0:19:16	0.120667	0.116667	0.117667	0.117333	0.115	0.114	0.117	0.115667	0.115		ΔAtu2582	6.46704e+06	9.76702e+06	1.07809e+07	785158	1.02298e+06	1.1685e+06
0:24:16	0.121	0.117333	0.119333	0.117667	0.116	0.114667	0.118	0.116333	0.115667		ΔyejABEFΔAtu2582	3.14349e+06	2.69405e+06	2.48245e+06	332203	292578	261618
0:29:16	0.122667	0.118333	0.120333	0.119	0.116667	0.116	0.119333	0.118	0.116667
0:34:16	0.122667	0.119	0.121333	0.12	0.118333	0.116333	0.120667	0.119	0.117667
0:39:16	0.124	0.12	0.122	0.121	0.119333	0.117333	0.121667	0.12	0.118333
0:44:16	0.125	0.120667	0.123	0.122	0.12	0.118	0.123	0.121	0.119
0:49:16	0.125333	0.121333	0.123667	0.123	0.120667	0.119	0.124	0.122	0.119667
0:54:16	0.126667	0.122667	0.125	0.124333	0.121333	0.12	0.125	0.123	0.120667
0:59:16	0.127333	0.123	0.126	0.125	0.122333	0.120333	0.126	0.124	0.121333
1:04:16	0.128333	0.124	0.126667	0.126	0.123	0.121333	0.127	0.124333	0.121667
1:09:16	0.129333	0.124667	0.127333	0.126667	0.124	0.122333	0.128	0.125333	0.123
1:14:16	0.130333	0.126	0.128333	0.127667	0.124333	0.122333	0.128667	0.126333	0.123333
1:19:16	0.131333	0.126333	0.129333	0.128667	0.125	0.123	0.13	0.126667	0.124
1:24:16	0.132333	0.127667	0.130667	0.129667	0.125667	0.124	0.131	0.128	0.124667
1:29:16	0.133667	0.128	0.131667	0.130667	0.126667	0.124333	0.132333	0.128667	0.125333
1:34:16	0.134667	0.129	0.132333	0.131667	0.127333	0.125333	0.132667	0.129667	0.126333
1:39:16	0.135333	0.13	0.133333	0.132667	0.127667	0.126	0.134	0.13	0.126333
1:44:16	0.136667	0.131333	0.134333	0.133667	0.128667	0.126667	0.135333	0.131	0.127333
1:49:16	0.138	0.132667	0.136	0.134667	0.129667	0.127333	0.136667	0.132	0.128
1:54:16	0.138667	0.133333	0.137	0.135333	0.130333	0.128333	0.137667	0.133333	0.128667
1:59:16	0.139667	0.134667	0.138333	0.136667	0.131	0.129333	0.138667	0.134	0.129333
2:04:16	0.141	0.136	0.138667	0.137333	0.132	0.129333	0.139667	0.135	0.13
2:09:16	0.142	0.137	0.140333	0.138	0.132667	0.130333	0.140667	0.136	0.130667
2:14:16	0.143	0.138333	0.140667	0.138667	0.133333	0.130667	0.141667	0.136333	0.131
2:19:16	0.144667	0.139667	0.142667	0.14	0.135	0.132333	0.143	0.138	0.132333
2:24:16	0.145333	0.140667	0.143	0.140333	0.135333	0.132667	0.143667	0.139	0.132333
2:29:16	0.146333	0.142	0.144667	0.141667	0.136333	0.133667	0.144667	0.139667	0.133
2:34:16	0.148	0.143333	0.145667	0.142333	0.137	0.134333	0.146	0.140667	0.134
2:39:16	0.148333	0.143667	0.147	0.143	0.137667	0.134667	0.147333	0.141333	0.134333
2:44:16	0.149333	0.145	0.147667	0.143333	0.138	0.135	0.147667	0.141667	0.135
2:49:16	0.151	0.145667	0.149	0.144333	0.138667	0.136	0.149	0.142667	0.135667
2:54:16	0.152	0.147667	0.15	0.145333	0.139667	0.136667	0.149667	0.143667	0.136667
2:59:16	0.153	0.148333	0.151	0.145667	0.140667	0.137	0.150667	0.144333	0.137333
3:04:16	0.155	0.149667	0.152667	0.146667	0.141333	0.138	0.152	0.145333	0.137667
3:09:16	0.156	0.151	0.153667	0.146667	0.141667	0.138333	0.153	0.146	0.138
3:14:16	0.157333	0.152667	0.155667	0.148	0.142667	0.139333	0.154	0.147667	0.139333
3:19:16	0.159333	0.154333	0.157	0.148667	0.143333	0.14	0.155	0.148	0.14
3:24:16	0.160333	0.155667	0.158667	0.149333	0.144	0.140667	0.156	0.148667	0.140667
3:29:16	0.162333	0.157333	0.160667	0.150333	0.145333	0.141667	0.157333	0.150333	0.141667
3:34:16	0.163667	0.158333	0.162	0.150667	0.145333	0.141667	0.158	0.151	0.142667
3:39:16	0.165667	0.160667	0.163667	0.152	0.146	0.142667	0.159	0.152	0.143333
3:44:16	0.167	0.161667	0.165333	0.152333	0.146667	0.143333	0.16	0.152667	0.144
3:49:16	0.169667	0.164333	0.167667	0.153667	0.148333	0.144667	0.162	0.155	0.145333
3:54:16	0.171	0.165667	0.169667	0.154333	0.149	0.145	0.162333	0.155667	0.146667
3:59:16	0.173	0.167667	0.171667	0.155333	0.15	0.145667	0.164	0.156667	0.147333
4:04:16	0.174667	0.169	0.173	0.156333	0.151	0.146333	0.164667	0.157667	0.148333
4:09:16	0.177333	0.171667	0.175333	0.157333	0.152	0.147333	0.166333	0.159333	0.149333
4:14:16	0.179667	0.173667	0.178333	0.159	0.153	0.148667	0.167333	0.160667	0.150667
4:19:16	0.181333	0.175667	0.18	0.159667	0.154333	0.149333	0.168333	0.161667	0.151333
4:24:16	0.184	0.177667	0.183	0.161333	0.155333	0.150333	0.170333	0.163667	0.152667
4:29:16	0.186	0.179667	0.185	0.161667	0.156	0.151333	0.171	0.164667	0.153333
4:34:16	0.189333	0.182667	0.188	0.164	0.158	0.153	0.173	0.167	0.155333
4:39:16	0.191667	0.185	0.190667	0.165333	0.158667	0.153667	0.174333	0.168667	0.156333
4:44:16	0.194333	0.187667	0.193333	0.165667	0.160333	0.154333	0.175667	0.169667	0.157667
4:49:16	0.197333	0.19	0.196333	0.167333	0.161667	0.156333	0.178	0.171667	0.159333
4:54:16	0.199333	0.192333	0.198667	0.168333	0.162333	0.157	0.178667	0.173	0.16
4:59:16	0.202333	0.194667	0.201	0.169333	0.163333	0.158333	0.180667	0.174667	0.161333
5:04:16	0.205333	0.197667	0.204667	0.171333	0.165	0.159333	0.182333	0.176333	0.163333
5:09:16	0.208667	0.200667	0.208	0.172333	0.166333	0.160333	0.184	0.178333	0.164333
5:14:16	0.212	0.203	0.211	0.173667	0.167333	0.161333	0.186	0.18	0.165667
5:19:16	0.215333	0.207333	0.215	0.175333	0.169333	0.163333	0.188333	0.182333	0.167667
5:24:16	0.218333	0.209667	0.218	0.176333	0.170333	0.164	0.19	0.184333	0.168667
5:29:16	0.222333	0.213333	0.222	0.178667	0.172333	0.166	0.192667	0.186333	0.171
5:34:16	0.225333	0.216667	0.225333	0.18	0.173667	0.167	0.194	0.188333	0.172333
5:39:16	0.229333	0.220333	0.229333	0.181333	0.175	0.168333	0.196	0.191	0.174
5:44:16	0.233333	0.223333	0.233333	0.183333	0.176667	0.169667	0.198333	0.193333	0.175667
5:49:16	0.236667	0.227	0.237	0.185	0.178333	0.171	0.200333	0.195333	0.177333
5:54:16	0.240333	0.231	0.241	0.186667	0.18	0.172667	0.202667	0.197333	0.179
5:59:16	0.245667	0.234667	0.245333	0.188333	0.182333	0.174	0.205333	0.200333	0.181
6:04:16	0.249	0.238	0.249	0.189667	0.183333	0.175	0.207	0.202333	0.182667
6:09:16	0.252667	0.242	0.254	0.191333	0.185	0.176667	0.209	0.204667	0.185
6:14:16	0.258	0.247	0.258667	0.193667	0.187333	0.178667	0.212333	0.207333	0.186667
6:19:16	0.262333	0.251	0.262667	0.195	0.188667	0.18	0.214	0.21	0.188333
6:24:16	0.266667	0.255333	0.267	0.196333	0.190667	0.181667	0.216667	0.212333	0.190667
6:29:16	0.271	0.26	0.271667	0.198	0.192667	0.183333	0.219333	0.215667	0.192667
6:34:16	0.275667	0.264	0.276333	0.200333	0.194667	0.185333	0.221667	0.218667	0.194667
6:39:16	0.28	0.268	0.281	0.202	0.196667	0.187	0.224667	0.221	0.197
6:44:16	0.284667	0.273333	0.286667	0.204	0.198667	0.188667	0.227667	0.224333	0.199
6:49:16	0.29	0.277667	0.291333	0.206	0.200667	0.190333	0.230333	0.227	0.201333
6:54:16	0.296	0.283333	0.297333	0.208667	0.202667	0.192667	0.233667	0.230667	0.204
6:59:16	0.301667	0.288667	0.303	0.210667	0.205	0.194333	0.236333	0.233333	0.206333
7:04:16	0.306667	0.293333	0.309333	0.212333	0.207	0.196333	0.238333	0.236333	0.208333
7:09:16	0.312	0.298333	0.315	0.214	0.209333	0.198333	0.242	0.239	0.210667
7:14:16	0.318667	0.304333	0.32	0.216667	0.211667	0.200333	0.245333	0.243	0.213667
7:19:16	0.324	0.31	0.325	0.218667	0.213667	0.202333	0.248	0.246333	0.215667
7:24:16	0.330667	0.315667	0.330667	0.221	0.216	0.204333	0.251667	0.25	0.219333
7:29:16	0.335333	0.321333	0.335333	0.222667	0.218333	0.205667	0.254333	0.253	0.221
7:34:16	0.340333	0.328667	0.343	0.225667	0.221333	0.208333	0.258667	0.257667	0.224667
7:39:16	0.346	0.334	0.348667	0.227667	0.223333	0.210333	0.261333	0.26	0.227
7:44:16	0.351	0.339333	0.355333	0.229667	0.225667	0.212333	0.264333	0.263	0.229333
7:49:16	0.358	0.345333	0.363	0.231667	0.228333	0.214333	0.267333	0.267	0.232667
7:54:16	0.364667	0.351667	0.370333	0.234667	0.231	0.217	0.271333	0.270667	0.236
7:59:16	0.372	0.358	0.378333	0.236667	0.233333	0.219333	0.274667	0.274667	0.238667
8:04:16	0.379	0.365333	0.385667	0.238667	0.235667	0.221	0.278333	0.278667	0.241667
8:09:16	0.386667	0.373667	0.393333	0.240667	0.238667	0.224333	0.282333	0.283	0.245
8:14:16	0.392667	0.38	0.400667	0.242667	0.240333	0.226	0.285333	0.286667	0.247667
8:19:16	0.401333	0.388667	0.409667	0.246333	0.243333	0.229	0.290333	0.291	0.251333
8:24:16	0.409667	0.396333	0.417667	0.248333	0.246667	0.232	0.294	0.296	0.255
8:29:16	0.416	0.403333	0.423667	0.250667	0.249	0.233667	0.297333	0.299333	0.257333
8:34:16	0.424	0.411333	0.431333	0.253	0.251667	0.236	0.301333	0.304333	0.260333
8:39:16	0.431667	0.419	0.439	0.255667	0.254667	0.238333	0.305333	0.308	0.263667
8:44:16	0.439333	0.425333	0.446	0.258	0.257	0.240333	0.309	0.311333	0.267
8:49:16	0.448	0.433333	0.453333	0.261333	0.261	0.243667	0.315333	0.316333	0.272
8:54:16	0.455	0.440333	0.459667	0.263333	0.263333	0.245333	0.318667	0.319667	0.274
8:59:16	0.462667	0.447	0.466333	0.266	0.266333	0.248	0.321667	0.324	0.278
9:04:16	0.470667	0.454	0.472667	0.269333	0.269333	0.251	0.325667	0.328667	0.282
9:09:16	0.476667	0.460333	0.478333	0.271667	0.272333	0.253333	0.329	0.333333	0.285667
9:14:16	0.484333	0.467333	0.485	0.274667	0.276333	0.257333	0.333667	0.339333	0.29
9:19:16	0.491333	0.473	0.490667	0.277	0.279	0.259333	0.338	0.343667	0.294667
9:24:16	0.498333	0.48	0.497333	0.28	0.282333	0.262667	0.343333	0.349	0.298667
9:29:16	0.503	0.483	0.500667	0.282333	0.285	0.265333	0.347	0.353333	0.300667
9:34:16	0.510667	0.490667	0.507333	0.285667	0.288667	0.268667	0.352667	0.359667	0.305
9:39:16	0.518333	0.497	0.513333	0.288667	0.292333	0.271333	0.358333	0.366	0.308667
9:44:16	0.523333	0.501	0.517	0.290667	0.295667	0.274333	0.362667	0.371	0.312
9:49:16	0.527667	0.505667	0.521333	0.293667	0.298	0.277333	0.368	0.376333	0.316
9:54:16	0.533	0.510667	0.527333	0.296667	0.300667	0.280333	0.373333	0.382	0.320333
9:59:16	0.540333	0.518667	0.534	0.3	0.303667	0.284	0.38	0.388667	0.325667
10:04:16	0.545333	0.524667	0.539667	0.303667	0.307333	0.287333	0.385667	0.395	0.330333
10:09:16	0.549333	0.528	0.542333	0.306333	0.309333	0.289333	0.39	0.399667	0.334333
10:14:16	0.552667	0.531333	0.546667	0.308333	0.312667	0.292667	0.395	0.404333	0.338333
10:19:16	0.557333	0.536667	0.550667	0.311333	0.316	0.296333	0.400667	0.410333	0.343333
10:24:16	0.562333	0.542	0.556	0.313333	0.32	0.300333	0.406333	0.416333	0.348
10:29:16	0.567	0.545667	0.560667	0.316333	0.323667	0.302667	0.412333	0.423	0.353667
10:34:16	0.569333	0.548	0.562333	0.318667	0.326667	0.304667	0.415667	0.426333	0.358
10:39:16	0.575667	0.554	0.568333	0.322	0.330667	0.308333	0.421667	0.432	0.363333
10:44:16	0.579333	0.556667	0.571333	0.325	0.333667	0.310667	0.426667	0.437	0.369
10:49:16	0.583333	0.560333	0.575667	0.328	0.338	0.314333	0.432	0.442667	0.373667
10:54:16	0.588	0.565	0.578667	0.331667	0.341667	0.317667	0.436333	0.447333	0.379667
10:59:16	0.590667	0.565667	0.58	0.334333	0.345333	0.320667	0.440333	0.451333	0.384333
11:04:16	0.595333	0.571667	0.585667	0.337667	0.349333	0.324333	0.445	0.456667	0.389667
11:09:16	0.597667	0.573	0.586667	0.341	0.352667	0.328333	0.450333	0.462	0.395
11:14:16	0.603667	0.578333	0.589333	0.344333	0.357333	0.332	0.455667	0.468	0.401
11:19:16	0.607667	0.581333	0.594667	0.348	0.361	0.336	0.461333	0.474	0.407
11:24:16	0.612	0.588667	0.597	0.351	0.365333	0.339667	0.468	0.481667	0.413333
11:29:16	0.609333	0.585667	0.600333	0.353333	0.367667	0.342	0.467667	0.480333	0.416
11:34:16	0.618333	0.590333	0.600333	0.357333	0.373	0.346333	0.475	0.489	0.423333
11:39:16	0.616	0.599	0.608	0.36	0.375	0.349	0.475	0.487	0.425
11:44:16	0.619	0.602	0.610667	0.363	0.378333	0.352333	0.479667	0.492333	0.430333
11:49:16	0.622667	0.604333	0.612667	0.367333	0.382333	0.356333	0.484333	0.496667	0.435667
11:54:16	0.621	0.609667	0.616333	0.37	0.386333	0.36	0.487333	0.5	0.440333
11:59:16	0.625667	0.614333	0.619667	0.373	0.389333	0.363	0.491333	0.503667	0.445333
12:04:16	0.631667	0.615667	0.625	0.376333	0.394	0.367667	0.499	0.512	0.452333
12:09:16	0.631667	0.620333	0.638333	0.379333	0.396	0.370667	0.499333	0.511333	0.454333
12:14:16	0.639667	0.623667	0.640667	0.382667	0.400667	0.374333	0.504333	0.516667	0.46
12:19:16	0.644	0.628667	0.644667	0.386	0.404667	0.378333	0.510333	0.523333	0.465667
12:24:16	0.641333	0.629667	0.640333	0.388667	0.407667	0.382	0.513333	0.524	0.468
12:29:16	0.646	0.629	0.643667	0.391667	0.411333	0.385667	0.517667	0.528	0.473
12:34:16	0.647667	0.639333	0.649	0.394333	0.415	0.389333	0.519333	0.529333	0.475667
12:39:16	0.650333	0.630333	0.649333	0.397667	0.419	0.392667	0.524	0.534	0.480333
12:44:16	0.653333	0.637	0.657	0.401	0.422667	0.397	0.530667	0.540667	0.487667
12:49:16	0.654333	0.637333	0.657333	0.403667	0.424667	0.4	0.530667	0.539667	0.487667
12:54:16	0.661	0.635	0.662667	0.405333	0.428333	0.403667	0.534667	0.542667	0.492333
12:59:16	0.659	0.644	0.662667	0.408667	0.431333	0.407	0.537333	0.545333	0.495333
13:04:16	0.666	0.645	0.667333	0.412	0.436667	0.412667	0.548667	0.557	0.506333
13:09:16	0.664667	0.647333	0.667333	0.415	0.437667	0.415667	0.544	0.551333	0.503
13:14:16	0.662	0.641	0.670333	0.417	0.440333	0.419333	0.547333	0.555667	0.507
13:19:16	0.662667	0.642333	0.67	0.419333	0.443667	0.423	0.552333	0.558333	0.511
13:24:16	0.673667	0.653333	0.680333	0.420333	0.448	0.428667	0.563	0.569	0.521667
13:29:16	0.68	0.651667	0.684	0.422	0.446667	0.429	0.557667	0.562667	0.515333
13:34:16	0.672667	0.654	0.69	0.424	0.451667	0.435667	0.566	0.572667	0.527
13:39:16	0.676667	0.656	0.690333	0.425667	0.451667	0.436333	0.562667	0.567333	0.521333
13:44:16	0.673333	0.66	0.691333	0.426667	0.452667	0.439667	0.564	0.567333	0.523
13:49:16	0.671	0.656667	0.69	0.428667	0.454	0.442333	0.565667	0.569	0.526333
13:54:16	0.674	0.656333	0.690333	0.429667	0.456667	0.446	0.567	0.570667	0.527667
13:59:16	0.675333	0.657	0.690667	0.431	0.46	0.448333	0.57	0.570667	0.531333
14:04:16	0.675	0.669667	0.696667	0.432333	0.465	0.453667	0.580667	0.582333	0.540333
14:09:16	0.679	0.67	0.699333	0.434	0.465667	0.457333	0.585	0.585667	0.546667
14:14:16	0.676	0.674667	0.704333	0.433333	0.464	0.457667	0.582	0.584667	0.540667
14:19:16	0.672667	0.676667	0.704667	0.435667	0.467	0.460333	0.585333	0.586333	0.548
14:24:16	0.675667	0.672	0.704667	0.436333	0.466667	0.46	0.582	0.580667	0.539667
14:29:16	0.686333	0.676333	0.709667	0.437333	0.468667	0.463	0.589333	0.585	0.546667
14:34:16	0.687333	0.683333	0.714667	0.438333	0.468333	0.463667	0.587333	0.584333	0.542
14:39:16	0.687333	0.687	0.716333	0.439	0.468667	0.464333	0.585667	0.584333	0.543667
14:44:16	0.687667	0.690333	0.715333	0.440333	0.469	0.467333	0.589	0.586333	0.547333
14:49:16	0.688667	0.684	0.716333	0.44	0.47	0.468	0.588667	0.585333	0.546667
14:54:16	0.69	0.688	0.720667	0.440667	0.468	0.471333	0.600667	0.594333	0.555667
14:59:16	0.693333	0.697333	0.726	0.439333	0.468	0.471	0.598	0.591667	0.552333
15:04:16	0.698667	0.702	0.729	0.439667	0.469	0.473333	0.607667	0.597333	0.561667
15:09:16	0.699333	0.703	0.730667	0.441	0.468	0.470667	0.599333	0.593667	0.551667
15:14:16	0.697	0.706333	0.732	0.440333	0.468333	0.471333	0.595	0.590333	0.548
15:19:16	0.701667	0.703667	0.734333	0.44	0.469333	0.472667	0.608667	0.599	0.562333
15:24:16	0.698667	0.705667	0.737333	0.439333	0.469333	0.471	0.602	0.594667	0.552
15:29:16	0.703	0.709667	0.742667	0.439667	0.47	0.473	0.603333	0.592333	0.553667
15:34:16	0.705	0.718333	0.745333	0.439333	0.471333	0.472333	0.613	0.602333	0.567667
15:39:16	0.704	0.716333	0.749667	0.438333	0.468667	0.470333	0.611333	0.599333	0.557667
15:44:16	0.705333	0.719333	0.757667	0.438	0.468667	0.472	0.613667	0.608	0.566333
15:49:16	0.713667	0.722	0.764	0.438	0.467333	0.472667	0.612	0.614667	0.558667
15:54:16	0.717333	0.728	0.776333	0.437333	0.467333	0.47	0.610667	0.618	0.559667
15:59:16	0.725333	0.739333	0.797333	0.436333	0.466667	0.469	0.625333	0.627333	0.571667
16:04:16	0.730667	0.738667	0.786	0.435333	0.465667	0.468333	0.625667	0.617667	0.558
16:09:16	0.749667	0.744667	0.793333	0.435333	0.464667	0.468	0.632333	0.623	0.565
16:14:16	0.764	0.74	0.789333	0.434333	0.463667	0.465667	0.630667	0.619667	0.558667
16:19:16	0.768667	0.744333	0.789667	0.433	0.463	0.466667	0.631667	0.626667	0.563
16:24:16	0.768333	0.753667	0.783667	0.432	0.463667	0.465333	0.632333	0.620333	0.572333
16:29:16	0.79	0.774333	0.791	0.432	0.461333	0.463	0.639333	0.631	0.588667
16:34:16	0.789333	0.781333	0.787333	0.432	0.463333	0.463333	0.636	0.628	0.583333
16:39:16	0.813667	0.793333	0.794	0.43	0.463	0.464333	0.64	0.626667	0.584
16:44:16	0.813	0.785667	0.789667	0.428667	0.461333	0.464	0.639333	0.626667	0.585
16:49:16	0.822333	0.789667	0.792333	0.428333	0.46	0.464333	0.64	0.628	0.585667
16:54:16	0.829	0.791667	0.791667	0.426	0.459333	0.462	0.643667	0.630333	0.586333
16:59:16	0.834667	0.791667	0.792	0.425333	0.460333	0.46	0.645333	0.625667	0.588
17:04:16	0.842	0.793	0.793333	0.424333	0.463333	0.459	0.645333	0.623	0.587333
17:09:16	0.842	0.791	0.789667	0.423333	0.464667	0.458667	0.642	0.616667	0.587
17:14:16	0.865333	0.811	0.805333	0.421	0.471	0.457	0.653667	0.628667	0.598
17:19:16	0.857667	0.8	0.798333	0.420333	0.471	0.455333	0.642333	0.618333	0.589
17:24:16	0.885	0.825333	0.817	0.42	0.470333	0.454333	0.653333	0.635333	0.597667
17:29:16	0.895	0.831	0.823	0.423	0.467667	0.453	0.665667	0.644667	0.603667
17:34:16	0.874667	0.811333	0.806667	0.427333	0.469333	0.452333	0.638	0.619	0.586667
17:39:16	0.874333	0.811333	0.805333	0.427667	0.467667	0.450333	0.633	0.615333	0.586
17:44:16	0.876	0.808333	0.803667	0.427	0.466333	0.450333	0.627	0.608	0.581
17:49:16	0.900667	0.830333	0.821333	0.426	0.469333	0.461	0.65	0.632667	0.605
17:54:16	0.910333	0.838667	0.828	0.423667	0.470333	0.463333	0.659333	0.643333	0.616667
17:59:16	0.890333	0.817667	0.811333	0.423	0.468333	0.463333	0.630333	0.615	0.586
18:04:16	0.901	0.824667	0.817333	0.422333	0.469333	0.461	0.636333	0.615667	0.584667
18:09:16	0.912	0.832333	0.823333	0.421667	0.471333	0.461667	0.645333	0.625333	0.602
18:14:16	0.921333	0.841333	0.833333	0.419667	0.471333	0.459667	0.661667	0.637333	0.616667
18:19:16	0.903333	0.824333	0.816667	0.418	0.471333	0.46	0.635	0.616	0.586333
18:24:16	0.908667	0.828667	0.820333	0.418667	0.468	0.46	0.639	0.617667	0.586667
18:29:16	0.905	0.824	0.819	0.417333	0.47	0.457667	0.635667	0.620333	0.587333
18:34:16	0.924333	0.842667	0.833667	0.417	0.468333	0.457333	0.653667	0.633	0.611333
18:39:16	0.93	0.842333	0.833667	0.416333	0.466333	0.458667	0.654667	0.636	0.608667
18:44:16	0.933333	0.846333	0.837667	0.414667	0.466667	0.458	0.655	0.636	0.618
18:49:16	0.933333	0.846667	0.838667	0.413333	0.468	0.458	0.650667	0.637667	0.611667
18:54:16	0.932333	0.842667	0.834667	0.413333	0.462667	0.457333	0.646333	0.633333	0.606667
18:59:16	0.945333	0.856	0.846667	0.412	0.465	0.457333	0.667	0.650333	0.640667
19:04:16	0.940667	0.852	0.845	0.411667	0.458667	0.455333	0.648667	0.635333	0.605667
19:09:16	0.945667	0.856333	0.846	0.410333	0.46	0.456667	0.650333	0.639333	0.621667
19:14:16	0.950333	0.858667	0.848333	0.408333	0.461667	0.455667	0.658333	0.646	0.626
19:19:16	0.96	0.867	0.857333	0.408	0.459	0.453	0.666667	0.650667	0.637
19:24:16	0.951667	0.859667	0.849	0.405333	0.453667	0.452	0.648333	0.634667	0.611333
19:29:16	0.951	0.859	0.849	0.404	0.451333	0.449	0.650667	0.639	0.613667
19:34:16	0.963333	0.868667	0.857667	0.403	0.452333	0.447333	0.66	0.644667	0.624
19:39:15	0.966	0.872667	0.861	0.402	0.448667	0.446333	0.661333	0.646667	0.627
19:44:16	0.959333	0.868	0.857667	0.402667	0.448667	0.447	0.651333	0.642	0.616
19:49:16	0.973667	0.878667	0.867333	0.401333	0.447333	0.448333	0.671	0.648333	0.643
19:54:16	0.963667	0.869667	0.859667	0.396667	0.445	0.445	0.656	0.638333	0.627
19:59:16	0.969333	0.872	0.864	0.397667	0.443333	0.442	0.655667	0.640333	0.625
20:04:16	0.982333	0.885	0.876333	0.396333	0.443	0.441	0.674	0.656667	0.649667
20:09:16	0.973667	0.878333	0.867667	0.393333	0.435333	0.436667	0.657667	0.644	0.622333
20:14:16	0.990333	0.893	0.882	0.391667	0.439333	0.438667	0.680667	0.667333	0.662
20:19:16	0.991	0.893667	0.882	0.389667	0.438	0.436667	0.680333	0.662667	0.651667
20:24:16	0.995	0.898	0.888	0.388	0.438333	0.436333	0.686667	0.668	0.661333
20:29:16	0.989333	0.890333	0.882	0.385333	0.435333	0.431333	0.668333	0.652333	0.638333
20:34:16	0.991333	0.892667	0.884333	0.384333	0.432	0.428667	0.670333	0.652	0.645
20:39:16	1.00233	0.904	0.894	0.382333	0.434333	0.429333	0.691667	0.674667	0.667333
20:44:16	1.003	0.906667	0.896667	0.380667	0.435333	0.428333	0.689	0.670667	0.663
20:49:16	1.00433	0.907333	0.896667	0.378333	0.430667	0.426	0.692333	0.671333	0.663667
20:54:16	1.003	0.909667	0.894667	0.375667	0.431333	0.425	0.689	0.670667	0.673667
20:59:16	1.00767	0.915667	0.896333	0.374667	0.429	0.423667	0.699333	0.678333	0.682333
21:04:16	0.999667	0.907667	0.890333	0.373	0.422333	0.419667	0.685	0.666	0.664
21:09:16	1.00767	0.914667	0.895667	0.369667	0.423333	0.417	0.691333	0.672	0.678333
21:14:16	1.00733	0.917	0.895333	0.367667	0.424667	0.419333	0.695667	0.676667	0.685667
21:19:16	1.00267	0.914	0.892	0.365667	0.423	0.416333	0.692333	0.669	0.665667
21:24:16	1.00767	0.920333	0.897	0.364	0.423667	0.416	0.700667	0.674667	0.678
21:29:16	1.00033	0.912667	0.892	0.361333	0.417667	0.414667	0.690667	0.667333	0.664333
21:34:16	1.00133	0.914333	0.893	0.359333	0.414	0.415667	0.691333	0.668333	0.668
21:39:16	1.00567	0.923	0.901333	0.359	0.421	0.417	0.710333	0.686667	0.690667
21:44:16	0.999	0.919333	0.897	0.356	0.414667	0.411333	0.697333	0.668667	0.667667
21:49:16	1.00333	0.924667	0.902333	0.355	0.42	0.415	0.71	0.683667	0.680667
21:54:16	1.00233	0.928	0.903	0.353333	0.419667	0.411333	0.710333	0.682	0.673667
21:59:16	1.00067	0.923667	0.899667	0.351333	0.414	0.408333	0.708667	0.678333	0.67
22:04:16	1	0.924333	0.901	0.351	0.418667	0.408667	0.716333	0.689667	0.678667
22:09:16	1.00367	0.934	0.909667	0.350333	0.418333	0.407333	0.735	0.698667	0.69
22:14:16	0.994333	0.925667	0.900333	0.348333	0.411333	0.403333	0.713667	0.684	0.675667
22:19:16	1.001	0.930667	0.907333	0.346	0.415333	0.403667	0.725667	0.686667	0.680333
22:24:16	0.999667	0.928667	0.905	0.345333	0.420333	0.41	0.727	0.682	0.681667
22:29:16	0.996667	0.931	0.905333	0.343667	0.417333	0.412333	0.718	0.676333	0.685333
22:34:16	0.997333	0.929	0.904333	0.343	0.416667	0.409	0.712667	0.676667	0.684
22:39:16	0.998	0.933	0.908333	0.341667	0.416667	0.410333	0.709	0.681333	0.680667
22:44:16	1	0.932333	0.908667	0.340333	0.404	0.402333	0.708667	0.68	0.678333
22:49:16	0.997	0.929333	0.905	0.339333	0.398667	0.4	0.700667	0.677	0.663667
22:54:16	0.993333	0.925333	0.902667	0.338667	0.397667	0.405	0.698667	0.672667	0.652
22:59:16	0.994333	0.928667	0.905	0.337333	0.401	0.403333	0.697667	0.672333	0.647333
23:04:16	0.992667	0.926333	0.903	0.336333	0.400667	0.404667	0.697333	0.669	0.646333
23:09:16	0.996	0.932333	0.907667	0.335	0.404	0.400333	0.704	0.670333	0.653333
23:14:16	0.996333	0.931333	0.907667	0.334	0.397	0.396	0.696333	0.664333	0.65
23:19:16	0.997667	0.936	0.910667	0.331667	0.413	0.399	0.703333	0.671333	0.657333
23:24:16	0.997	0.932	0.908333	0.331333	0.401333	0.390667	0.700333	0.665333	0.647667
23:29:16	0.995333	0.931	0.907333	0.329667	0.397667	0.394	0.703	0.665	0.635
23:34:16	0.994333	0.93	0.907	0.328333	0.396667	0.389667	0.700667	0.662	0.623
23:39:16	0.997	0.933667	0.911667	0.327667	0.398	0.392	0.695667	0.662667	0.63
23:44:16	0.998	0.935	0.911667	0.326667	0.388667	0.387667	0.686	0.660333	0.631333
23:49:16	0.998333	0.934	0.911333	0.324333	0.389667	0.385333	0.682667	0.662667	0.634
23:54:16	1	0.939	0.914667	0.324667	0.394	0.389667	0.693	0.671667	0.65
23:59:16	0.996333	0.935333	0.913333	0.323	0.392	0.389333	0.671333	0.654	0.634333
24:04:16	1	0.938667	0.914333	0.322667	0.397667	0.390667	0.68	0.657667	0.648
24:09:16	1.00167	0.941	0.918667	0.322	0.393333	0.384	0.687	0.667667	0.647
24:14:16	0.997333	0.936667	0.916	0.320667	0.386	0.382	0.668667	0.654667	0.634667
24:19:16	0.999667	0.938333	0.916667	0.319	0.386667	0.380333	0.67	0.657	0.641333
24:24:16	1.00067	0.939333	0.917667	0.318333	0.392667	0.38	0.675333	0.652	0.642667
24:29:16	0.998667	0.937333	0.916	0.317333	0.383667	0.376333	0.671333	0.641333	0.625
24:34:16	1.00233	0.944333	0.922667	0.316	0.387	0.392333	0.677	0.645333	0.637667
24:39:16	1.001	0.939667	0.918333	0.314667	0.377667	0.385	0.668667	0.633333	0.627333
24:44:16	1.00367	0.943667	0.922333	0.315333	0.385667	0.382	0.683	0.644667	0.652
24:49:16	1.00333	0.944	0.922333	0.314333	0.388667	0.383	0.674	0.641333	0.651333
24:54:16	1.00267	0.941	0.92	0.313667	0.379667	0.379	0.664	0.629	0.642
24:59:16	1.00333	0.944333	0.922333	0.312	0.384667	0.385333	0.665667	0.626	0.645667
25:04:16	1.00633	0.945	0.923667	0.309667	0.379333	0.378667	0.665667	0.624667	0.644
25:09:16	1.009	0.945333	0.925667	0.308667	0.381	0.382667	0.666667	0.626333	0.653333
25:14:16	1.006	0.942667	0.923	0.307333	0.377333	0.374667	0.662333	0.626667	0.644
25:19:16	1.00567	0.945667	0.927	0.305333	0.379667	0.378333	0.661667	0.629667	0.647333
25:24:16	1.00567	0.942333	0.924667	0.304667	0.376	0.371667	0.653333	0.631	0.637667
25:29:16	1.009	0.946667	0.926667	0.302667	0.372	0.363333	0.652	0.627333	0.641333
25:34:16	1.00833	0.946333	0.928333	0.301	0.380667	0.370333	0.654	0.633	0.646667
25:39:16	1.00933	0.947333	0.93	0.301333	0.394333	0.372333	0.652333	0.629667	0.648667
25:44:16	1.008	0.947	0.929667	0.299333	0.373333	0.365333	0.647667	0.627667	0.639333
25:49:16	1.00967	0.947667	0.931	0.298333	0.368667	0.363333	0.646	0.627	0.636333
25:54:16	1.012	0.949	0.930667	0.297333	0.368	0.362667	0.641333	0.623	0.63
25:59:16	1.01	0.951	0.931667	0.295333	0.365333	0.361667	0.636	0.622	0.633
26:04:16	1.01467	0.95	0.931	0.294333	0.366333	0.360333	0.639	0.63	0.644333
26:09:16	1.013	0.948667	0.930333	0.293	0.359667	0.354333	0.631333	0.623	0.63
26:14:16	1.016	0.952333	0.934	0.292333	0.374333	0.36	0.644	0.634667	0.642
26:19:16	1.01267	0.949667	0.931333	0.291333	0.368	0.358	0.630333	0.623667	0.631667
26:24:16	1.01333	0.948333	0.929667	0.291	0.360667	0.352667	0.623667	0.625333	0.629333
26:29:16	1.01567	0.956667	0.936333	0.289667	0.369	0.359667	0.622667	0.627	0.632
26:34:16	1.01533	0.952	0.934667	0.288667	0.372333	0.362333	0.623	0.632667	0.643
26:39:16	1.01867	0.952333	0.934667	0.288667	0.369667	0.365333	0.623333	0.635	0.640333
26:44:16	1.01667	0.952667	0.935667	0.287667	0.371	0.368667	0.622	0.634667	0.636667
26:49:16	1.02	0.952333	0.935333	0.285667	0.361667	0.357	0.616667	0.631	0.632
26:54:16	1.02033	0.951667	0.933333	0.285	0.358667	0.351333	0.619667	0.633	0.636333
26:59:16	1.02267	0.956667	0.937667	0.285	0.369333	0.359	0.626333	0.642333	0.642667
27:04:16	1.02467	0.96	0.941667	0.284	0.37	0.358333	0.629667	0.648667	0.648333
27:09:16	1.02467	0.953667	0.937	0.282667	0.361333	0.353333	0.629333	0.647667	0.641667
27:14:16	1.021	0.955667	0.937333	0.282333	0.366	0.354667	0.618333	0.651667	0.634333
27:19:16	1.02333	0.954	0.936	0.281333	0.352667	0.341333	0.614333	0.650667	0.634667
27:24:16	1.02533	0.957667	0.94	0.281667	0.361667	0.349333	0.622	0.661	0.639667
27:29:16	1.023	0.956	0.939	0.28	0.349	0.344333	0.613667	0.657333	0.623333
27:34:16	1.02567	0.956333	0.937333	0.28	0.351667	0.340667	0.615333	0.657	0.629
27:39:16	1.026	0.958333	0.938667	0.278333	0.349	0.342	0.615667	0.658	0.624667
27:44:16	1.02933	0.961333	0.944	0.278667	0.351333	0.345333	0.623333	0.657667	0.63
27:49:16	1.02667	0.958667	0.941333	0.277667	0.351333	0.344333	0.622667	0.656333	0.622
27:54:16	1.02833	0.958333	0.940333	0.276333	0.350333	0.344333	0.628	0.658	0.628333
27:59:16	1.02767	0.959667	0.940667	0.276	0.346	0.337667	0.632	0.659333	0.625667
28:04:16	1.02967	0.962667	0.944333	0.276333	0.355	0.340333	0.634333	0.664	0.631667
28:09:16	1.029	0.963667	0.943667	0.275333	0.356667	0.345667	0.633667	0.664333	0.635
28:14:16	1.02933	0.960333	0.942	0.274333	0.349	0.342	0.631667	0.661	0.624
28:19:16	1.03067	0.961667	0.943667	0.273667	0.357667	0.344667	0.633	0.661333	0.635
28:24:16	1.032	0.963	0.945	0.273	0.355	0.348333	0.635333	0.663	0.634667
28:29:16	1.03333	0.962333	0.945	0.271333	0.341	0.339	0.633	0.660333	0.625
28:34:16	1.034	0.965333	0.947667	0.271	0.348	0.348667	0.633333	0.665667	0.631667
28:39:16	1.03333	0.964333	0.946667	0.271333	0.355333	0.351	0.637	0.664333	0.631667
28:44:16	1.03467	0.961	0.944667	0.27	0.347333	0.340333	0.638	0.662667	0.622333
28:49:16	1.034	0.962333	0.944	0.269	0.348333	0.336	0.633333	0.658667	0.618
28:54:16	1.03833	0.966	0.947667	0.268	0.345667	0.336333	0.644667	0.667333	0.634
28:59:16	1.03867	0.966	0.947667	0.266667	0.345	0.336667	0.645	0.664667	0.629
29:04:16	1.03433	0.963333	0.944667	0.266667	0.343	0.333667	0.64	0.661333	0.623667

## Sheet: Figure S5
Figure S5B								Figure S5C
Feature	Relative Molar Abundance									Relative Molar Abundance
	WT			ΔyejABEF						WT			ΔyejABEF
	Replicate 1	Replicate 2	Replicate 3	Replicate 1	Replicate 2	Replicate 3		Peak	Identity	Replicate 1	Replicate 2	Replicate 3	Replicate 1	Replicate 2	Replicate 3
Tripeptide	17.9031	18.5005	18.901	18.5655	20.391	19.4973		1	M3	4.25587	3.78002	3.81256	10.5271	10.971	10.6346
Tetrapeptide	79.0931	78.2947	78.1272	77.9111	76.9769	77.6923		2	M4G	7.15119	6.85676	6.49347	3.3554	3.4963	3.74627
Pentapeptide	3.00384	3.20485	2.97173	3.52343	2.63213	2.81043		3	M4	34.2669	31.8942	30.5914	34.2375	32.7135	34.0478
								4	M5	2.82313	2.99791	2.75568	3.52343	2.43746	2.75481
Monomers	48.4971	45.5289	43.6531	51.6434	49.6182	51.1834		5	D34G	4.69856	4.75289	4.64034	0.597789	0.674773	0.719186
Dimers	37.6525	39.6733	38.6117	37.991	36.1759	35.9181		6	D33	2.75778	2.72694	2.63401	1.70195	1.80948	1.60183
Trimers	11.8792	12.6508	14.8237	9.08323	12.4625	11.2028		7	D44G	3.20484	3.34706	3.41734	1.97869	2.19755	2.19429
Tetramers	1.97124	2.14708	2.91154	1.28236	1.74344	1.69574		8	D43	0.247098	1.50251	1.50244	5.02171	5.03818	4.84621
								9	D34	9.68803	9.95137	9.84616	4.03039	3.67405	3.8527
DD-crosslinks	29.9909	32.3375	33.8777	40.38	41.1406	39.706		10	D44	17.0562	17.3925	16.5714	24.6605	22.7818	22.7039
LD-crosslinks	21.512	22.1336	22.4692	7.9766	9.2412	9.11056		11	T334G	0.950718	0.964614	0.958729	0.531621	1.03354	1.0263
Total crosslinks	51.5029	54.4711	56.3469	48.3566	50.3818	48.8166		12	T333	0.445991	0.579639	0.589326	0	0.134148	0.205106
								13	T335G	0.299414	0.345055	0.339507	0	0	0
	WT		ΔyejABEF		p-value (T-test)			14	T433	0.152956	0.167931	0.196666	0	0.209559	0
	Mean	St. Dev.	Mean	St. Dev				15	T444G	0.242726	0.275754	0.308643	0	0.584012	0.166857
Tripeptide	18.4349	0.502209	19.4846	0.912835	0.155903			16	T443	0.611225	0.482284	0.833956	0	0.681749	0.749973
Tetrapeptide	78.505	0.516135	77.5268	0.488615	0.075661			17	T334	1.05478	1.15158	1.46647	1.20724	1.59767	1.35319
Pentapeptide	3.06014	0.126346	2.98866	0.471624	0.812336			18	T344	3.44781	3.58184	4.28626	0.749156	1.54414	1.60325
								19	T444	4.67353	5.1021	5.8441	6.59521	6.67767	6.09809
Monomers	45.893	2.44245	50.815	1.06167	0.0328671			20	Tt4443	1.03131	1.08732	1.45918	0.409924	0.718597	0.681627
Dimers	38.6458	1.01081	36.695	1.12976	0.0897165			21	Tt4444	0.939928	1.05976	1.45236	0.87244	1.02484	1.01411
Trimers	13.1179	1.52681	10.9162	1.70776	0.1713
Tetramers	2.34328	0.499916	1.57385	0.253555	0.076193					WT		ΔyejABEF		p-value (T-test)
								Peak	Identity	Mean	St. Dev.	Mean	St. Dev
DD-crosslinks	32.0687	1.95733	40.4089	0.71771	0.00227728			1	M3	3.94949	0.26584	10.7109	0.231574	4.89855e-06
LD-crosslinks	22.0383	0.485638	8.77612	0.69548	1.10565e-05			2	M4G	6.83381	0.32946	3.53266	0.197958	0.000118911
Total crosslinks	54.107	2.44245	49.185	1.06167	0.0328671			3	M4	32.2508	1.86354	33.6662	0.830559	0.295796
								4	M5	2.85891	0.125017	2.90523	0.558393	0.895258
								5	D34G	4.69726	0.056289	0.663916	0.0614223	1.21254e-07
								6	D33	2.70624	0.0644291	1.70442	0.103845	0.000142861
								7	D44G	3.32308	0.10826	2.12351	0.125426	0.000232683
								8	D43	1.08402	0.724792	4.9687	0.106396	0.000780358
								9	D34	9.82852	0.132555	3.85238	0.178172	1.26728e-06
								10	D44	17.0067	0.412775	23.382	1.10782	0.000731484
								11	T334G	0.95802	0.00697507	0.86382	0.287715	0.601067
								12	T333	0.538319	0.0801047	0.113085	0.104163	0.00497568
								13	T335G	0.327992	0.0249047	0	0	2.18795e-05
								14	T433	0.172517	0.022213	0.0698529	0.120989	0.221823
								15	T444G	0.275708	0.0329585	0.250289	0.300813	0.891364
								16	T443	0.642488	0.177909	0.477241	0.414708	0.56037
								17	T334	1.22428	0.215255	1.38603	0.197275	0.391625
								18	T344	3.77197	0.450403	1.29885	0.476965	0.00284156
								19	T444	5.20658	0.592235	6.45699	0.313542	0.0319161
								20	Tt4443	1.1926	0.232555	0.603382	0.168557	0.0237287
								21	Tt4444	1.15068	0.268043	0.970463	0.0850598	0.329233
